# Supplementary material for: Characterization of the Immune Cell Infiltration Landscape Uncovers Prognostic and Immunogenic Characteristics in Lung Adenocarcinoma
Source: Front Genet. 2022 May 23;13:902577. doi: 10.3389/fgene.2022.902577 (PMC9168373; doi:10.3389/fgene.2022.902577)
Supplement: Supplementary file 2 [file DataSheet1.xlsx]

## Sheet: S1_BASELINE
Supplementary Table S1. Demographic and clinic features descriptions for LUAD patients in TCGA and GEO
Variables	levcl	TCGA	GSE31210	GSE37745	GSE50081	GSE68465	GSE13213
n		500	226	106	127	442	117
AGE (mean ± SD)		65.26 ± 10.05	59.58 ± 7.40	62.94 ± 9.22	68.73 ± 9.71	64.39 ± 10.09	60.68 ± 10.17
Median survival time (days) (95% CI)		1498(1265,1778)	NA(NA,NA)	1454(1123,2167)	2318(2055,NA)	2115(1836,2370)	NA(2193,NA)
SEX (%)
	Female	270 (54.0)	121 ( 53.5)	60 (56.6)	62 ( 48.8)	219 (49.5)	57 (48.7)
	Male	230 (46.0)	105 ( 46.5)	46 (43.4)	65 ( 51.2)	223 (50.5)	60 (51.3)
SMOKE (%)
	Ever-smoker	415 (85.4)	111 ( 49.1)	-	92 ( 72.4)	300 (68.2)	-
	Never-smoker	71 (14.6)	115 ( 50.9)	-	23 ( 18.1)	49 (11.1)	-
	unknown		-	-	12 ( 9.4)	91 (20.7)	-
STAGE (%)
	I&II	387 (78.7)	226 (100.0)	89 (84.0)	127 (100.0)	371 (83.9)	92 (78.6)
	III&IV	105 (21.3)	-	17 (16.0)	-	68 (15.4)	25 (21.4)
	unknown		-	-	-	3 ( 0.7)	-
RELAPSE (%)
	NO	273 (66.4)	162 ( 71.7)	27 (25.5)	87 ( 68.5)	157 (42.2)	-
	YES	138 (33.6)	64 ( 28.3)	26 (24.5)	37 ( 29.1)	205 (55.1)	-
	unkonwn	-	-	53 (50.0)	3 ( 2.4)	10 ( 2.7)	-
primary_therapy_outcome_success (%)
	CR&PR	272 (73.9)	-	-	-	-	-
	SD&PD	96 (26.1)	-	-	-	-	-
kras_mutation_found (%)
	NO	39 (62.9)	-	-	-	-	102 (87.2)
	YES	23 (37.1)	-	-	-	-	15 (12.8)
egfr_mutation_performed (%)
	NO	191 (70.5)	-	-	-	-	72 (61.5)
	YES	80 (29.5)	-	-	-	-	45 (38.5)
P53 (%)
	NO	-	-	-	-	-	78 (67.2)
	YES	-	-	-	-	-	38 (32.8)

## Sheet: S2_CIBERSORT
Supplementary Table S2. The proportions of tumor microenvironment cells of 500 LUAD patients
Input Sample	B cells naive	B cells memory	Plasma cells	T cells CD8	T cells CD4 naive	T cells CD4 memory resting	T cells CD4 memory activated	T cells follicular helper	T cells regulatory (Tregs)	T cells gamma delta	NK cells resting	NK cells activated	Monocytes	Macrophages M0	Macrophages M1	Macrophages M2	Dendritic cells resting	Dendritic cells activated	Mast cells resting	Mast cells activated	Eosinophils	Neutrophils	P-value	Pearson Correlation	RMSE
TCGA-05-4249-01A	0.0812509	0	0.0122046	0	0	0.0451921	0	0.0968352	0.157064	0	0.0369693	0.0101627	0.0312622	0	0.0464136	0.153443	0.0432487	0.0664792	0.206009	0	0	0.0134648	0.014	0.507907	0.867282
TCGA-05-4250-01A	0	0.0465054	0.0198829	0.163924	0	0	0.204369	0.275412	0	0	0.0604713	0	0.00121001	0.00545493	0.0309925	0.0256857	0.149938	0.00875304	0.00740102	0	0	0	0.072	0.294157	0.957156
TCGA-05-4382-01A	0.108697	0	0.222953	0.0809037	0	0.0646037	0.0241926	0.00223451	0.07189	0	0	0.00373745	0	0.0333159	0.0188514	0.0824449	0.247969	0	0	0.0266609	0	0.0115466	0.016	0.500163	0.874604
TCGA-05-4384-01A	0.0236141	0	0.0273899	0.10392	0	0.0104814	0	0.132858	0.0541293	0	0	0.0240806	0.0121397	0.00340552	0.00100436	0.198861	0.041848	0.296221	0.0619521	0	0	0.00809467	0.038	0.39348	0.916151
TCGA-05-4389-01A	0	0	0	0.191031	0	0	0.066467	0.0736905	0.0439059	0.00226005	0.0464537	0	0.015947	0.0577052	0.0643398	0.0624409	0.284712	0.0112281	0.0742193	0.00559985	0	0	0.042	0.372779	0.925044
TCGA-05-4390-01A	0.139559	0	0.0879292	0	0	0.0600817	0.154677	0	0.0653733	0.0422103	0.0497859	0	0	0.180852	0	0	0.169103	0.0266197	0	0.0220422	0	0.00176749	0.066	0.301274	0.955172
TCGA-05-4396-01A	0.122948	0	0.0610806	0.0961685	0	0.129151	0.00673367	0.086976	0.106723	0	0.0003	0.0218033	0.00740898	0.0174808	0.0258713	0.0902412	0.0294845	0.125966	0	0.0678361	0	0.00383849	0.572	0.0250253	1.04303
TCGA-05-4397-01A	0.0274103	0	0.0278417	0.0432871	0	0.0339505	0.210276	0.0652061	0	0	0.0310724	0	0	0.0243015	0	0.16691	0.0894501	0.220499	0.00763458	0	0	0.0521603	0.042	0.370651	0.925748
TCGA-05-4398-01A	0	0.0508983	0.0576216	0.074983	0	0.0737175	0.212002	0.0607142	0	0	0.049354	0	0.0233722	0	0.0151587	0.100653	0.168444	0.0217102	0	0.0872739	0	0.00409621	0.038	0.406131	0.917392
TCGA-05-4402-01A	0.0385249	0	0.0988266	0	0	0.0665096	0	0.0396421	0.140433	0	0	0.0907407	0.0175392	0.00430568	0.0420441	0.196843	0.031964	0.137206	0.0954205	0	0	0	0.01	0.560617	0.853723
TCGA-05-4403-01A	0.0434089	0	0.0291275	0.0288523	0	0.127226	0	0.0474178	0.0988428	0.00849958	0.00802527	0	0.0128463	0.102104	0	0	0.273864	0.166847	0.0522643	0	0	0.0007	0.008	0.582785	0.826564
TCGA-05-4405-01A	0	0.031356	0.145064	0	0	0.189141	0	0.0397345	0.0149984	0.0378305	0	0.0315407	0	0.222422	0.0117382	0.0748034	0	0.123913	0.0631739	0.00232571	0	0.0119578	0.004	0.691347	0.756734
TCGA-05-4415-01A	0.103001	0	0.0892153	0.113879	0	0.00339852	0.0784322	0.0847664	0.0225298	0	0.109631	0.0107127	0	0.0370029	0	0.00901558	0.0887476	0.208397	0.0289282	0	0	0.0123431	0.264	0.137557	1.00699
TCGA-05-4417-01A	0.0785886	0	0.10043	0.0110421	0	0.177731	0.139892	0.131346	0	0	0.0686431	0	0.0197355	0.0308579	0.0241666	0.0567174	0.133021	0	0	0.0232752	0	0.00455256	0.056	0.323043	0.945865
TCGA-05-4418-01A	0.155338	0	0.232697	0.058819	0	0.0207453	0	0.168014	0	0	0.0635685	0	0	0.0188471	0.0341873	0.0493681	0.159066	0.00758648	0	0.0234179	0	0.00834481	0.05	0.338855	0.938573
TCGA-05-4420-01A	0.210429	0	0.261553	0.0488126	0	0.0824669	0.104372	0	0	0	0.0685601	0	0.00825652	0	0	0.0690729	0.0340862	0.0188695	0	0.0290906	0	0.0644308	0.538	0.0364815	1.04008
TCGA-05-4422-01A	0.0813807	0	0.305719	0.162238	0	0.00244059	0	0.0466644	0.0686534	0	0	0.114255	0.0306969	0.0369514	0.00917745	0.09504	0.00920047	0.0323675	0	0	0	0.00521501	0.064	0.310738	0.949507
TCGA-05-4424-01A	0.0328168	0	0.0295892	0.153653	0	0	0	0.0780046	0.092103	0	0	0.0726043	0.0198314	0	0.0237614	0.108621	0.00498191	0.292509	0.0803296	0	0	0.0111944	0.024	0.467811	0.885674
TCGA-05-4425-01A	0.0454662	0	0.0305731	0	0	0.0251639	0	0.0846559	0.0696906	0.0259798	0.0341303	0	0	0.124187	0	0.188021	0.11461	0.192124	0	0.0534922	0	0.0119055	0	0.784033	0.690832
TCGA-05-4426-01A	0	0	0.0140846	0.117516	0	0.238565	0	0.0144152	0.0508892	0	0	0.0700234	0.0488349	0.13737	0	0.153875	0.0173041	0.0839173	0	0.0336429	0	0.019563	0.046	0.363083	0.933374
TCGA-05-4427-01A	0	0	0.038846	0	0	0.235913	0.0989935	0.0293452	0.0515705	0	0.015162	0.0156339	0.0112695	0	0.00339293	0.151059	0.218114	0.122121	0	0.00467523	0	0.00390479	0.012	0.510077	0.867518
TCGA-05-4430-01A	0.0108078	0	0.0377378	0.0134671	0	0.0793731	0	0.0893674	0.0702728	0.0723077	0	0	0	0.11068	0.0132178	0.114571	0.0009	0.24597	0.135399	0	0	0.00593545	0.004	0.651417	0.790632
TCGA-05-4432-01A	0.0816885	0	0.19352	0.015497	0	0.142555	0.0310831	0.0477424	0.0367701	0	0.00814505	0.0363493	0	0.0886513	0.0223425	0.040671	0.151804	0.0739333	0	0.01868	0	0.0105667	0.028	0.450061	0.896465
TCGA-05-4433-01A	0.0575203	0	0	0.0884894	0	0.0191064	0	0.0440604	0.229382	0	0	0.0162307	0.00227845	0	0.0326327	0.121503	0.00363003	0.297771	0.075863	0	0.0007	0.0108343	0.024	0.477571	0.881734
TCGA-05-4434-01A	0.0818066	0	0	0.0269728	0	0.116752	0	0.181493	0.0115781	0.0291541	0.0820886	0	0	0.0392754	0.110453	0.0959312	0.187185	0	0	0.0282339	0	0.00907581	0.028	0.439798	0.897635
TCGA-05-5420-01A	0.140835	0	0.234254	0.0599393	0	0	0.0191683	0.0595025	0	0.0371337	0.0440367	0	0	0.0236933	0.135944	0.0930191	0.103744	0	0	0.0355016	0	0.0132285	0.014	0.506314	0.87332
TCGA-05-5423-01A	0.0430385	0	0.0230048	0.0641285	0	0.153027	0	0.0696604	0.0255078	0	0.00161217	0.0064335	0.0162943	0	0.0129083	0.0650271	0.131045	0.274408	0.0672453	0	0.0207622	0.0258966	0.028	0.446359	0.893398
TCGA-05-5425-01A	0.0811303	0	0.0941218	0.220638	0	0.0132019	0.0261732	0.197102	0	0	0.062154	0	0.0182376	0	0.0270766	0.0917321	0.0310086	0.0929051	0.0207848	0	0	0.0237337	0.15	0.203719	0.98368
TCGA-05-5428-01A	0.0252799	0	0.00350537	0	0	0.0766369	0.0799026	0.0798356	0	0.117573	0	0	0	0.18764	0.00357876	0.0405604	0.220092	0	0.0912066	0.0517574	0	0.0224317	0.096	0.258137	0.987162
TCGA-05-5429-01A	0.172776	0	0.200771	0	0	0.117576	0.0865629	0.085126	0	0.0706859	0	0	0	0.0144177	0.0237838	0.0414484	0.124804	0	0	0.057691	0	0.00435904	0.088	0.273723	0.960562
TCGA-05-5715-01A	0.0788309	0	0.0233312	0.0549822	0	0.0390331	0.0137586	0.0840898	0.0543509	0	0.0321418	0	0	0.231239	0.00953083	0.178927	0.0152675	0.0288365	0.155681	0	0	0	0.008	0.59861	0.80174
TCGA-35-3615-01A	0.0748325	0	0.102086	0.139227	0	0	0	0.130893	0.0465061	0	0.0153539	0.0155446	0.00852336	0.0736423	0.0224888	0.198087	0.00627284	0.0914061	0.0680872	0	0	0.00704952	0.054	0.329926	0.941355
TCGA-35-4122-01A	0	0.0163623	0.0872972	0.120634	0	0	0.107499	0.25444	0	0	0.0131606	0	0.0125277	0	0.0007	0.0896946	0.195123	0.0333064	0.0601492	0	0	0.009134	0.036	0.408671	0.917378
TCGA-35-4123-01A	0	0.00521791	0.0238077	0.260045	0	0	0.133686	0.166037	0	0.0382167	0	0	0	0.104356	0.0158299	0.135719	0.0681511	0	0.0351869	0.0137472	0	0	0.01	0.571152	0.841065
TCGA-35-5375-01A	0.0840937	0	0.134897	0.0911257	0	0.0136925	0.0140372	0.0790872	0	0.00663547	0.00676532	0	0	0.0096501	0.181809	0.0422129	0.266622	0	0	0.0690651	0	0.0003	0.01	0.570594	0.837007
TCGA-38-4625-01A	0.00626062	0	0.0578147	0.108993	0	0.112865	0.109668	0.13382	0	0	0.0333513	0.0125179	0.0103591	0.100711	0.0443783	0.102631	0.0207348	0.0965909	0.037323	0	0	0.0119803	0.146	0.205124	0.987499
TCGA-38-4626-01A	0	0	0	0.0544837	0	0.141476	0	0.0239459	0.0377997	0	0.00184687	0.0430654	0.0418514	0.0242748	0	0.0989156	0	0.390201	0.112288	0	0	0.0298516	0.05	0.342932	0.94213
TCGA-38-4627-01A	0.0457901	0	0.052036	0.12102	0	0.102255	0.03546	0.0164029	0.0184568	0	0.0635508	0.0399302	0.0460385	0.0742873	0.0527679	0.133253	0.0665131	0	0.116304	0	0	0.0159349	0.012	0.514082	0.865266
TCGA-38-4628-01A	0.0444324	0	0.00627651	0.0708668	0	0.132334	0	0.137024	0	0	0.0828357	0	0.0262496	0.0417809	0.00609877	0.100391	0.210248	0.055374	0.0722285	0	0	0.0138596	0.094	0.267629	0.966175
TCGA-38-4629-01A	0.0449469	0	0.116419	0.121564	0	0.0516323	0.186117	0.0411082	0	0	0.0497256	0	0.0154962	0.0730675	0.0206266	0.125968	0.124066	0	0.00830011	0	0	0.0209634	0.048	0.359747	0.930848
TCGA-38-4630-01A	0.14321	0	0.00980086	0.0241794	0	0.328903	0	0.0619991	0.0779617	0	0.0400995	0	0	0.112867	0	0.125861	0	0.0751185	0	0	0	0	0.224	0.159929	1.01901
TCGA-38-4631-01A	0.187046	0	0.201423	0.0876243	0	0	0.0769701	0.146384	0	0.021888	0.0378714	0	0	0.0429644	0.0197713	0.0184788	0.0925701	0.0182015	0	0.0121765	0	0.036631	0.53	0.0373078	1.03467
TCGA-38-4632-01A	0	0.0372547	0.0192468	0.0408701	0	0.0735117	0.204925	0.14707	0	0.0371813	0.0069945	0	0	0	0	0.109457	0.240607	0.0397307	0.0320566	0	0	0.0110951	0.056	0.325119	0.944662
TCGA-38-6178-01A	0.0947782	0	0.0159076	0	0	0.111869	0	0.193088	0.0281725	0	0.12632	0	0	0.0491403	0.0631858	0.0356784	0.0502657	0.0372247	0.190949	0	0	0.00342086	0.084	0.2837	0.959956
TCGA-38-7271-01A	0.0922668	0	0.0602767	0.131579	0	0.0588563	0	0.326413	0.0153546	0	0.0544189	0.0005	0.0229091	0.0403043	0.00353815	0.0705216	0.00982514	0.0779456	0.0346809	0	0	0.0006	0.028	0.43372	0.906024
TCGA-38-A44F-01A	0.106364	0	0.0883905	0.0993662	0.0171065	0	0	0.282314	0	0	0.121992	0	0.0340872	0.00223225	0.00382958	0.0664432	0.0385903	0.093778	0.0455064	0	0	0	0.09	0.272392	0.961161
TCGA-44-2655-01A	0.0691897	0	0.0563086	0.0764269	0	0	0	0.31218	0.0242038	0	0.0276421	0	0.012639	0	0	0.0710068	0.0718751	0.22888	0.0496478	0	0	0	0.028	0.443235	0.902011
TCGA-44-2656-01A	0	0.0818879	0.0858357	0.173988	0	0.112045	0.095278	0.0913646	0	0	0	0.00414204	0.00961643	0	0.0339728	0.128852	0.0535051	0.0675734	0.0484621	0	0	0.0134778	0.038	0.405343	0.916492
TCGA-44-2657-01A	0.144396	0	0.19029	0.164013	0	0.0209044	0.00432173	0.0915621	0.0550761	0	0.0381833	0.00671687	0	0.0367643	0.0360562	0.0598648	0.0219533	0.0271291	0.102198	0	0	0.0006	0.038	0.401891	0.916345
TCGA-44-2659-01A	0	0.035336	0.116203	0.141833	0	0.0708814	0	0.0967297	0.111937	0	0.0470079	0	0.020618	0.0320061	0.026384	0.0404825	0.0353488	0.0841977	0.141036	0	0	0	0.058	0.318177	0.946014
TCGA-44-2661-01A	0	0.0444129	0.100294	0.112593	0	0	0	0.0992069	0.00576367	0	0.0546706	0	0.0209985	0	0.0535737	0.126938	0.0849246	0.0578222	0.227253	0	0	0.0115492	0.01	0.539678	0.850769
TCGA-44-2662-01A	0	0	0.0640613	0	0	0	0.26949	0.0139604	0	0.0114327	0	0.0156477	0.0532801	0.0905954	0.00733925	0	0.331746	0	0	0.0999308	0	0.0425162	0.028	0.435778	0.896932
TCGA-44-2665-01A	0	0.104755	0	0	0	0.0631493	0.265586	0.19693	0	0	0.0892779	0	0.00291806	0.0587385	0	0.123519	0.0230263	0.0454427	0.0158255	0.00625273	0	0.00457906	0.024	0.465965	0.900339
TCGA-44-2666-01A	0.0218327	0	0.0666948	0	0	0.076491	0	0.0346465	0.103517	0	0.0100947	0.0868031	0.0156181	0.00409715	0	0.0213539	0	0.322337	0.236515	0	0	0	0.01	0.580383	0.823792
TCGA-44-2668-01A	0	0.00448153	0.0137649	0.0817017	0	0.0692769	0.271649	0.0573748	0	0	0.0216255	0.0311156	0.0185027	0.185813	0.0208414	0.0380425	0	0.0115407	0	0.150512	0	0.0237573	0.034	0.413419	0.907655
TCGA-44-3396-01A	0.125049	0	0.220152	0.107754	0	0	0.118809	0.0768904	0	0	0.0480104	0	0.0136096	0.108164	0.0113622	0.0286742	0.0809282	0.0003	0	0.0400743	0	0.0202457	0.05	0.339386	0.938039
TCGA-44-3398-01A	0	0.0525792	0.136941	0.0502883	0	0.0415024	0.0898121	0.154944	0	0	0	0	0	0	0	0.083304	0.243684	0.0831633	0.0508592	0	0	0.0129223	0.054	0.331016	0.941779
TCGA-44-3917-01A	0.103214	0	0.18881	0	0	0.0585377	0.165165	0.0407963	0	0.0977918	0	0	0	0	0.00192201	0.0402416	0.264295	0.0175705	0	0	0	0.0216572	0.05	0.33482	0.941261
TCGA-44-3918-01A	0.0903373	0	0.111775	0.121923	0	0.0533858	0	0.164567	0	0.0273993	0	0	0	0	0	0.151442	0.129426	0.113069	0.00668104	0.0240416	0	0.00595224	0.01	0.52037	0.87034
TCGA-44-3919-01A	0.0385776	0	0.0471465	0.0102059	0	0.2084	0.0198551	0.132628	0.0530092	0	0.0629514	0	0	0	0.063055	0.147031	0.126614	0.00998029	0.0607708	0.0107792	0	0.00899766	0.01	0.535155	0.866714
TCGA-44-4112-01A	0.0659596	0	0.18755	0.0963747	0	0	0.147081	0.0131271	0	0	0.0325238	0	0	0.0217468	0	0.0575109	0.152852	0.078964	0.13748	0	0	0.00883049	0.028	0.448769	0.900705
TCGA-44-5643-01A	0.0813698	0	0.0273406	0.0963105	0	0.0147734	0.0524885	0.189913	0.0251562	0	0.0508035	0.0501761	0.00850953	0.0331339	0.064447	0.0169682	0.200257	0.0632405	0.0251122	0	0	0	0.014	0.507683	0.877323
TCGA-44-5644-01A	0.181907	0	0.121342	0.147291	0	0	0.0924292	0.0900034	0.028714	0	0.0522869	0	0.00182887	0.0756482	0	0	0.0743403	0.102434	0.0177026	0	0	0.0140726	0.658	0.00703337	1.04678
TCGA-44-5645-01A	0.0483731	0	0.0279067	0.0634521	0	0.188751	0	0.0494203	0.0685345	0	0	0.0266574	0.0266237	0.068232	0.0300123	0.0650162	0.00858635	0.251535	0.0768994	0	0	0	0.016	0.493293	0.873053
TCGA-44-6145-01A	0.0750887	0	0.117473	0.170717	0	0.100114	0.0402639	0.0680765	0.0217463	0	0.0430256	0.0005	0	0.0241381	0.0618401	0.105475	0.0374703	0.00784686	0.109827	0	0	0.0163941	0.048	0.34757	0.934953
TCGA-44-6146-01A	0.123291	0	0	0	0	0.182942	0	0.0102972	0.25348	0	0.0285486	0.059073	0.0329886	0.00247025	0	0	0	0.295228	0	0.0116813	0	0	0.088	0.273735	0.965894
TCGA-44-6147-01A	0.0933582	0	0.0901556	0	0	0.125579	0	0.189241	0.0514295	0	0.0801588	0.0382031	0	0.12741	0.0386585	0.0352978	0.00250794	0.0442656	0.0799223	0	0	0.0038128	0.01	0.529138	0.866386
TCGA-44-6148-01A	0.0549007	0	0.108761	0.0810424	0	0	0	0.192141	0.0165532	0	0	0.0376713	0.0261089	0	0.00899673	0.0937599	0.0188393	0.156354	0.204872	0	0	0	0.004	0.633392	0.815576
TCGA-44-6774-01A	0.0588023	0	0.0386988	0.0135769	0	0.123875	0.0576801	0.0664143	0.0676202	0	0	0.175364	0.0551344	0.0432073	0.0118027	0.120258	0.107354	0	0	0.0557713	0	0.00444127	0.046	0.36365	0.928573
TCGA-44-6775-01A	0.0406696	0	0.0741518	0	0	0.198106	0.0677933	0	0.117621	0	0.0021374	0.00834287	0.0203082	0.0820283	0	0.159743	0.168552	0.0321208	0.0255728	0	0	0.00285234	0.01	0.552005	0.84617
TCGA-44-6776-01A	0.0836394	0	0.0258777	0.0295979	0	0.0313212	0	0.0708385	0.0769684	0.00780395	0	0.0341716	0.00338064	0	0	0.0762795	0	0.41937	0.140752	0	0	0	0.036	0.409149	0.909795
TCGA-44-6777-01A	0.0119822	0	0.0817326	0	0	0.224972	0.0574774	0.0111738	0.0944916	0	0.0772692	0	0.0328103	0.058695	0.0218548	0.190918	0.0440033	0.0543121	0.03023	0	0	0.00807775	0.012	0.516466	0.867343
TCGA-44-6778-01A	0.100352	0	0.073326	0.0574194	0	0.13297	0.00304539	0.192579	0	0	0.0296143	0	0.0001	0	0.056108	0.0742836	0.109557	0.143633	0.0236723	0	0	0.0033313	0.04	0.380861	0.923381
TCGA-44-6779-01A	0	0	0	0.291133	0	0.0595885	0.104137	0.149444	0	0	0.0328949	0.039403	0.0104565	0	0.0564185	0.169698	0	0	0.0703885	0	0	0.0164386	0.028	0.45416	0.892548
TCGA-44-7659-01A	0.0500781	0	0.139767	0.135445	0	0	0	0.125642	0	0	0.0885172	0	0.0268568	0.0248563	0.0288603	0.101173	0.00472014	0.144489	0.129593	0	0	0	0.246	0.150128	1.00298
TCGA-44-7660-01A	0.105265	0	0.0829166	0.12966	0	0.108611	0.0327199	0.0426131	0.0611383	0	0.0831993	0	0.0192387	0	0.0210124	0.115574	0.13372	0.0601242	0	0.00420758	0	0	0.088	0.273447	0.961678
TCGA-44-7661-01A	0.00905138	0	0.0001	0.0510081	0	0.176638	0.0820298	0.125454	0.00671941	0	0.0215574	0.0003	0.035227	0.0278503	0.0364686	0.0296899	0.196894	0.152627	0.0483107	0	0	0.0001	0.072	0.290907	0.957323
TCGA-44-7662-01A	0.066959	0	0.149919	0.163899	0	0.108897	0.0144054	0.0223286	0.055407	0	0	0.0541828	0.014055	0.114667	0	0.130651	0.0628629	0.0156391	0.00615572	0.0137156	0	0.00625566	0.01	0.535956	0.854037
TCGA-44-7667-01A	0.134271	0	0.164733	0.0950303	0	0.0354519	0.0225647	0.025617	0	0	0	0.0752214	0.00607518	0.278111	0.0123915	0.0957189	0	0.0333514	0	0.0178592	0	0.00360367	0.012	0.515213	0.854027
TCGA-44-7669-01A	0.0824583	0	0.0357496	0.0953953	0	0.0105192	0.0211955	0.165238	0.0752841	0	0.073071	0	0.0156248	0	0.0222731	0.0736141	0.156416	0.144281	0.0283383	0	0	0.0005	0.042	0.367629	0.928722
TCGA-44-7670-01A	0	0.10841	0.0144773	0	0	0.0630403	0.0396787	0.155141	0	0	0.00945574	0.15362	0.00439297	0.13472	0.0288333	0	0.159253	0.0806398	0	0	0.0483381	0	0.056	0.324021	0.945477
TCGA-44-7671-01A	0.0681315	0	0.0133921	0	0	0.113752	0	0.183135	0.0253558	0	0.0690083	0.0238131	0	0.0624923	0	0.111998	0.0185601	0.191814	0.118548	0	0	0	0.28	0.131707	1.01508
TCGA-44-7672-01A	0.12374	0	0.201807	0.00104022	0	0.12939	0.0631552	0.0683783	0.0417867	0.0155672	0.0504953	0	0.00862519	0.0199954	0.0328638	0.059182	0.148071	0.0172668	0	0.0126171	0	0.00601801	0.03	0.428627	0.910238
TCGA-44-8117-01A	0.0923368	0	0.0383692	0.0676622	0	0.00499107	0.00890189	0.195766	0.0748344	0	0.0269016	0	0	0.209146	0	0.0968765	0.0452814	0.088089	0.0503074	0	0	0.0005	0.004	0.639987	0.79065
TCGA-44-8119-01A	0.103181	0	0.0938779	0.111463	0	0.0665961	0.17524	0.0803935	0	0	0.0767279	0	0.016538	0.10618	0	0.0528775	0.0600935	0.0308634	0	0.0145592	0	0.0114089	0.092	0.269368	0.962797
TCGA-44-8120-01A	0.0210018	0	0.043378	0.13676	0	0.100497	0	0.202923	0.0841378	0	0.0967043	0	0.0239267	0	0.00821307	0.107789	0.0101188	0.0775249	0.0833267	0	0	0.00369863	0.138	0.210301	0.983175
TCGA-44-A479-01A	0.148729	0	0.224291	0.0508693	0	0.148763	0.028194	0.0631417	0.00844187	0	0.0491763	0	0.00227991	0	0.0717802	0.0636026	0.114993	0.00863898	0	0.0170997	0	0	0.016	0.491128	0.884789
TCGA-44-A47A-01A	0.0178296	0	0	0	0	0.0958681	0.0264685	0.0968432	0.117878	0.103241	0.00573751	0	0	0.0645101	0	0.134135	0.162894	0.130574	0.0440217	0	0	0	0.004	0.646637	0.805937
TCGA-44-A47B-01A	0.0638196	0	0.0263377	0.0924133	0	0	0.0117357	0.175166	0	0.042418	0	0.0213521	0	0.0889417	0.013514	0.0522474	0.171232	0.137099	0.103724	0	0	0	0.01	0.572105	0.840545
TCGA-44-A47G-01A	0.0609291	0	0.0804417	0.0516636	0	0.124004	0.0875684	0.207313	0	0	0.0990354	0	0.0261569	0.0542555	0.0256734	0.080261	0.0475786	0	0.051839	0	0	0.00328054	0.042	0.371738	0.929072
TCGA-44-A4SS-01A	0	0.0304425	0.0116368	0.0703157	0	0.154666	0	0.213781	0	0	0.0418646	0.095072	0.0414298	0.0302482	0	0.11935	0.0429123	0.0580352	0.086851	0	0.00339523	0	0.054	0.329103	0.942048
TCGA-44-A4SU-01A	0.169403	0	0.233099	0.12416	0	0.0101614	0	0.185288	0	0	0.0205914	0.022384	0.0128298	0.0734739	0.0237975	0.0208108	0.0322677	0.0315474	0.0352254	0.00496132	0	0	0.016	0.499143	0.879996
TCGA-49-4486-01A	0.0523191	0	0.0909211	0.087561	0	0	0	0.325422	0.0166762	0	0.0166085	0	0.0018074	0	0	0.0500477	0	0.312336	0.0418249	0	0.00447602	0	0.26	0.140586	1.01175
TCGA-49-4487-01A	0.113219	0	0.074856	0.151109	0	0.0755177	0.0892077	0.170508	0	0	0.0475001	0	0	0.103399	0.0423273	0.0675808	0.0242121	0.0224815	0	0.0169371	0	0.0011446	0.024	0.474107	0.887604
TCGA-49-4488-01A	0.0538514	0	0.0879008	0.173707	0	0.0665036	0.0850718	0.117428	0	0	0.0163462	0	0.0103979	0.0697345	0.00203159	0.101174	0.155249	0.0390975	0	0.0215067	0	0	0.326	0.110466	1.02094
TCGA-49-4490-01A	0	0.0262933	0	0.14362	0	0.0803381	0	0.061513	0.25551	0	0	0.100784	0.00421154	0.19145	0.079118	0.0047471	0.00485056	0	0.0475244	0	0	0	0.136	0.216775	0.991849
TCGA-49-4494-01A	0	0.001	0.0618188	0.157944	0	0	0.159092	0.142131	0	0.0335518	0	0	0	0.0270798	0.0171525	0.121266	0.140338	0.129602	0.00798608	0	0	0.00106633	0.028	0.441861	0.901838
TCGA-49-4501-01A	0.047071	0	0.0525954	0.157136	0	0	0	0.282974	0	0	0.0801257	0.0066483	0.0294449	0.00338036	0	0.0938534	0	0.115708	0.130755	0	0	0.0003	0.05	0.342033	0.937365
TCGA-49-4505-01A	0	0	0.07669	0.113309	0	0	0.0745757	0.0787426	0	0	0.15971	0	0.0406065	0.0047412	0.0639605	0.067309	0.123277	0	0.191408	0	0	0.00567028	0.028	0.439721	0.896906
TCGA-49-4506-01A	0.106253	0	0.0914745	0.250448	0	0	0.164794	0.0861977	0	0.131532	0	0	0	0.0002	0.0123098	0.0820799	0.0441984	0.00612948	0	0.0188687	0	0.00556183	0.346	0.102074	1.01854
TCGA-49-4507-01A	0.0895224	0	0.17139	0.434233	0	0	0.0990982	0.0247281	0	0	0	0.0418804	0.00785807	0.00744598	0.0200979	0.0883555	0.0071398	0	0.00357997	0.00432801	0	0.0003	0.094	0.267587	0.970637
TCGA-49-4510-01A	0.0950727	0	0.245878	0.0984342	0	0.0327515	0	0.0849733	0.00938305	0	0.00129609	0.0189662	0.0100258	0	0	0.0987142	0	0.25795	0.043363	0	0	0.00319196	0.066	0.304062	0.951177
TCGA-49-4512-01A	0	0.0774205	0.00957686	0	0	0.0939601	0	0.0508657	0.110195	0	0.0912616	0	0.0411629	0.0893506	0.051086	0.205677	0.00581513	0.114124	0.0595038	0	0	0	0.01	0.523692	0.856909
TCGA-49-4514-01A	0.0445453	0	0.093663	0.219782	0	0	0	0.326327	0	0	0.0691362	0	0.0166682	0.0497488	0	0.0396968	0	0.123489	0.0143512	0	0	0.00259294	0.318	0.113925	1.01875
TCGA-49-6742-01A	0.0725164	0	0.00754105	0.16192	0	0.00701514	0	0.0574175	0.122469	0	0.00104203	0.0607562	0.0254769	0	0.0120451	0.119054	0	0.302859	0.0498872	0	0	0	0.048	0.358781	0.930785
TCGA-49-6743-01A	0.122712	0	0.0827376	0.0864566	0	0.13061	0.0440363	0.131409	0	0	0.0392532	0	0	0.0563237	0	0.0318322	0.150597	0.115881	0.00755486	0	0	0.0006	0.138	0.211019	0.984555
TCGA-49-6744-01A	0.0613313	0	0.0773817	0.0149939	0	0.210619	0.0610184	0.102996	0.0326154	0	0.0437252	0	0.0137461	0.0308518	0.0277939	0.109218	0.0928959	0.0528811	0.062884	0	0	0.00504701	0.03	0.430687	0.907668
TCGA-49-6745-01A	0	0.0609172	0.0171675	0.138958	0	0.0781987	0	0.124735	0	0	0.02198	0.021646	0.0311357	0.0367723	0.0511523	0.0829615	0	0.250269	0.078822	0	0.0004	0.00486463	0.048	0.361308	0.929511
TCGA-49-6761-01A	0	0.122782	0.0119579	0.123906	0	0	0.181562	0.233089	0	0	0.0196699	0.0394404	0.0192436	0.0254818	0.036743	0.0567771	0.10618	0	0	0.0231668	0	0	0.03	0.431484	0.911581
TCGA-49-6767-01A	0.0121966	0	0.0004	0.204437	0	0	0.23619	0.118267	0	0.0351074	0.00515714	0	0	0.267405	0.0176985	0.0928852	0	0.00998107	0.0002	0	0	0	0.032	0.423201	0.906147
TCGA-49-AAQV-01A	0.118327	0	0.0419565	0.0283505	0.0428187	0	0	0.232715	0	0.0282617	0.0596447	0	0	0.20859	0.110255	0	0.113309	0	0.0129672	0	0	0.00280476	0.034	0.415698	0.906316
TCGA-49-AAR0-01A	0.0658801	0	0.0328478	0.176014	0	0	0	0.224488	0	0	0.101709	0.0002	0.0404254	0.0267929	0.0558908	0.0791117	0.00621415	0.108999	0.076234	0	0.00514655	0	0.058	0.317956	0.945321
TCGA-49-AAR2-01A	0.137269	0	0.460316	0.114026	0	0.0718515	0	0	0.0411046	0	0.00746769	0.00464654	0.00902761	0.0400524	0.0105069	0.0425282	0	0.049269	0.00810647	0	0	0.00382751	0.034	0.412495	0.910325
TCGA-49-AAR3-01A	0.0526903	0	0.112606	0.217222	0	0	0.19584	0.0358319	0	0	0.0330539	0	0	0.0938437	0.0268526	0.13992	0.0842966	0	0	0.00514565	0	0.00269732	0.042	0.366388	0.928306
TCGA-49-AAR4-01A	0.128551	0	0.280987	0.223838	0	0.0743087	0.0375036	0.029361	0	0	0.0185221	0	0	0.0392135	0.0405131	0.098162	0.0237427	0	0.00489478	0	0	0.0004	0.01	0.573213	0.84499
TCGA-49-AAR9-01A	0	0.0121977	0.0390474	0.125915	0	0	0.0676967	0.0427053	0.0818578	0.05317	0	0.0118573	0	0.521778	0	0.0283416	0	0.00436464	0	0.0110686	0	0	0.004	0.680795	0.736124
TCGA-49-AARE-01A	0.129608	0	0.0584948	0.0910903	0	0.0173352	0	0.24349	0	0	0.125681	0	0	0.164316	0.0473307	0.0910969	0	0.0280337	0.00352277	0	0	0	0.01	0.534466	0.851615
TCGA-49-AARN-01A	0.00877709	0.07445	0.128683	0.0706417	0	0.0374396	0.0201876	0.230322	0	0	0.101092	0	0.0128477	0.0766423	0.069805	0.016034	0.0443878	0.0184013	0.0902891	0	0	0	0.042	0.369668	0.928331
TCGA-49-AARO-01A	0.143696	0	0.0718825	0.0257439	0	0.126951	0.0544059	0.118803	0.0241011	0	0.0549418	0	0.0151143	0.110169	0.0355602	0.0946047	0.0836121	0	0	0.0356844	0	0.00472927	0.024	0.470653	0.885917
TCGA-49-AARQ-01A	0.106855	0	0.106573	0.252678	0	0.00452564	0	0.102446	0	0	0.00477564	0.0303908	0.00829466	0.104932	0.0860394	0.0646943	0	0.117643	0.0101515	0	0	0	0.062	0.312544	0.949712
TCGA-49-AARR-01A	0.0403608	0	0.097888	0.14294	0	0	0	0.213397	0.0199224	0	0.112009	0	0.0363974	0	0.00628796	0.0696646	0	0.180836	0.0802131	0	0	0.0001	0.118	0.230198	0.975402
TCGA-4B-A93V-01A	0.123362	0	0.25037	0.123356	0	0	0.0392837	0.0839371	0.0465428	0	0.0221225	0.001	0.00626915	0.128194	0	0.0483169	0.119235	0.00803819	0	0	0	0	0.202	0.176381	1.00105
TCGA-50-5044-01A	0.0130953	0	0.144197	0.187761	0	0.131858	0.0702184	0.0472343	0	0	0	0.0423566	0.0145191	0.0131988	0	0.154841	0.00230149	0.149461	0.0289575	0	0	0	0.294	0.125243	1.01509
TCGA-50-5045-01A	0	0.0761664	0.19367	0.071314	0	0.0005	0.0215369	0.130949	0	0.0181787	0.0750124	0	0.0102766	0.00872423	0.0266829	0.135116	0.106661	0.0851934	0.0337375	0	0	0.00629359	0.024	0.465828	0.894691
TCGA-50-5049-01A	0.117156	0	0.215326	0.174529	0	0	0.0399403	0.108918	0	0	0	0	0.00446561	0.158941	0.0298349	0.116472	0.0272454	0	0.0026774	0	0	0.00449493	0.004	0.654835	0.793187
TCGA-50-5051-01A	0.0764249	0	0.0728521	0.0792983	0	0	0	0.201659	0	0	0.0842577	0	0.0151092	0.0331401	0	0.0200045	0	0.384026	0.0155892	0.0176393	0	0	0.01	0.557659	0.843455
TCGA-50-5055-01A	0.107357	0	0.132472	0.176152	0	0.0885042	0.0239737	0.175082	0.00567424	0	0.0678357	0	0.00253188	0.0734334	0.0184623	0.0802633	0.00955841	0.0218559	0.0119433	0.00489975	0	0	0.104	0.250395	0.971264
TCGA-50-5066-01A	0.0488483	0	0.388791	0.0748725	0	0	0.1128	0.0853463	0	0.0687963	0	0.0001	0	0	0.0231476	0.0566205	0.127075	0	0.00510409	0	0	0.00844993	0.008	0.59826	0.843841
TCGA-50-5068-01A	0.0945983	0	0.0538193	0.140184	0.0874299	0	0	0.154302	0.0279933	0.08692	0	0	0.00799106	0.0329941	0.105149	0.0541631	0.103199	0.00464145	0	0.0466154	0	0	0.038	0.402132	0.915088
TCGA-50-5072-01A	0	0	0.0302578	0.0064795	0	0.184074	0	0.151062	0	0	0.112926	0	0.0257322	0.0520273	0	0.0399448	0	0.346478	0.0472802	0	0	0.00373757	0.064	0.310667	0.952879
TCGA-50-5930-01A	0.0851253	0	0.207654	0.0384371	0	0.0716443	0	0.27166	0	0.0288449	0.0746745	0	0	0.109681	0.0402017	0.0206434	0.0456746	0.00559206	0	0	0	0.0002	0.028	0.447788	0.899282
TCGA-50-5931-01A	0	0.0119161	0.00773293	0.057902	0	0	0.279162	0.449252	0	0	0.0672366	0.00215306	0.0169898	0.0360967	0.011121	0.0129003	0.0166159	0.0285608	0.00236067	0	0	0	0.058	0.318118	0.953039
TCGA-50-5932-01A	0.0431426	0	0.0756451	0.166669	0	0.0884394	0	0.0337653	0.105877	0	0.00137653	0.0692071	0.0422662	0	0.026683	0.111857	0.105381	0.0841666	0.0389022	0	0.00662186	0	0.356	0.0992292	1.0192
TCGA-50-5933-01A	0.0542869	0	0.0221578	0.127196	0	0.108037	0.148647	0.0493744	0	0	0.0393901	0.00875146	0.0261334	0.148992	0.00184347	0.18617	0.0259206	0.00545196	0	0.0408719	0	0.00677599	0.016	0.492764	0.868976
TCGA-50-5935-01A	0.0200565	0	0.0515593	0.00863396	0	0.0934424	0.00143436	0.070742	0.0983081	0.125087	0	0	0	0.0352733	0	0.146049	0	0.313197	0.0362174	0	0	0	0.014	0.503297	0.869382
TCGA-50-5936-01A	0.108488	0	0.0621603	0.00788947	0	0.0807851	0	0.0603815	0.103247	0.0070384	0	0.00840125	0	0.274109	0	0.0690865	0	0.171415	0.0439587	0	0	0.00303983	0.004	0.672399	0.754434
TCGA-50-5939-01A	0.111117	0	0.220561	0.0810604	0	0	0.0437277	0.218455	0	0	0.0252411	0.00833606	0.0118571	0.0974374	0.0291837	0.0208741	0.0355301	0.066704	0	0.0258211	0	0.00409468	0.05	0.335225	0.940094
TCGA-50-5941-01A	0.0915295	0	0.0681649	0.132508	0	0	0	0.139145	0.00582944	0	0.0249962	0.0538991	0.0170813	0.0551447	0.0529698	0.093058	0.0879343	0.0969269	0.0738413	0	0	0.00697186	0.016	0.498941	0.877703
TCGA-50-5942-01A	0.0272443	0	0.10291	0.0842164	0	0.0242356	0	0.0941202	0.0890023	0	0	0.0223443	0.0128053	0	0.0127845	0.00996602	0.0387813	0.183516	0.298074	0	0	0	0.008	0.598182	0.81093
TCGA-50-5944-01A	0.0110894	0	0.0105833	0.054162	0	0.108031	0	0.0374494	0.0673069	0	0	0.0326033	0.0122007	0.00485748	0.00670002	0.164276	0.0501083	0.207768	0.232864	0	0	0	0.018	0.485309	0.872156
TCGA-50-5946-01A	0.0415349	0	0.0478584	0.148398	0	0.134477	0	0.122983	0.104018	0	0.0335876	0.0306172	0.0286504	0	0	0.0603409	0.0518103	0.14835	0.0456487	0	0	0.00172607	0.33	0.108163	1.01765
TCGA-50-6590-01A	0.0670912	0	0.223535	0.102547	0	0.132039	0.0837702	0	0	0	0.00495502	0.0237124	0.00147218	0.163126	0.0685454	0.0602318	0.0636852	0	0	0.0007	0	0.00458151	0.038	0.382911	0.921082
TCGA-50-6591-01A	0.0277031	0	0	0.0245273	0	0.303582	0	0	0.177934	0	0	0.0384552	0	0.309495	0	0	0.0385769	0.0582436	0	0.0214825	0	0	0.05	0.342027	0.958515
TCGA-50-6592-01A	0.104828	0	0.0544705	0.215704	0	0.00520067	0.137798	0.0762708	0	0	0.0403212	0.0382445	0.00651795	0.152478	0.0409396	0.0930976	0	0.0164392	0.00283646	0.00599704	0	0.00885659	0.06	0.314162	0.949651
TCGA-50-6593-01A	0.0194609	0	0.0418338	0.106812	0	0.129788	0	0.0823886	0	0	0.0356806	0.028642	0.0350277	0.129842	0.0362648	0.172588	0.0961698	0.0230866	0.0487337	0	0	0.0136819	0.018	0.488854	0.870724
TCGA-50-6594-01A	0	0.0737659	0	0.0714639	0	0.337977	0.101746	0	0.0206562	0	0.0537777	0	0.0356735	0.0316792	0	0.162186	0.0478434	0.0602974	0	0.00282483	0	0.0001	0.216	0.165873	1.0092
TCGA-50-6595-01A	0	0.00537486	0.0219462	0.0925942	0	0.124166	0.153842	0.0476351	0.0289956	0	0	0.0390392	0	0.232877	0.0538915	0.140291	0	0.0530594	0.00528498	0	0	0.00100339	0.006	0.608149	0.799233
TCGA-50-6597-01A	0.0242392	0	0.0943014	0.193738	0	0.126401	0	0.0660595	0.125028	0	0	0.0473823	0.00728809	0	0.0265738	0.094753	0	0.166601	0.0276349	0	0	0	0.248	0.149396	1.00766
TCGA-50-6673-01A	0.0690817	0	0.150062	0.165933	0	0.00791347	0	0.173208	0.00813895	0	0.0590666	0.0268622	0.0453986	0.0171708	0.0470084	0.0180116	0.127035	0.062772	0.0223381	0	0	0	0.138	0.210972	0.980635
TCGA-50-7109-01A	0.100461	0	0.174563	0.0381081	0	0.126664	0.0168501	0.119393	0	0	0.0429543	0.0054606	0	0.0006	0.0131895	0.0694805	0.0997842	0.180216	0	0.0122956	0	0	0.048	0.356683	0.932859
TCGA-50-8457-01A	0	0.0300514	0.148833	0.0933776	0.0517988	0	0	0.186684	0.108911	0	0.0494586	0.0102975	0.0329515	0.023171	0.0547676	0.0484762	0.0459401	0	0.115281	0	0	0	0.018	0.486355	0.891613
TCGA-50-8459-01A	0.107697	0	0.0509818	0	0	0.119175	0.113849	0	0.151598	0	0.0809288	0	0.0362086	0.0188636	0.0365575	0.0862515	0.184488	0	0.00664189	0	0	0.00675878	0.024	0.474681	0.892745
TCGA-50-8460-01A	0.017428	0.0056775	0.115164	0	0	0.018539	0	0.0753268	0.106305	0	0.0622794	0.0495396	0.0252188	0.0206382	0.0196145	0.0216587	0	0.252675	0.209935	0	0	0	0.004	0.648187	0.800751
TCGA-53-7624-01A	0.114091	0	0.0472656	0.138334	0	0	0	0.154275	0	0	0	0.0405742	0	0.133669	0.0385506	0.136735	0	0.194462	0.00204401	0	0	0	0.036	0.408113	0.909896
TCGA-53-7626-01A	0.0404951	0	0.0581438	0.155173	0	0.0101491	0	0.329557	0	0	0.0877887	0	0.0281853	0.0159355	0.0104019	0.096008	0	0.0989033	0.0415518	0.0213148	0	0.00639316	0.032	0.425678	0.908231
TCGA-53-7813-01A	0.0910422	0	0.19907	0.12354	0	0	0.0380749	0.206717	0	0	0.026775	0	0.0105289	0.00707872	0	0.00330239	0	0.285056	0	0	0	0.00881501	0.018	0.485855	0.884233
TCGA-53-A4EZ-01A	0.156448	0	0.0359392	0.196368	0	0	0	0.157308	0.0298927	0	0.0879681	0	0.0317363	0.0503789	0.0392158	0.0353495	0.0516084	0.0951669	0.0326202	0	0	0	0.646	0.0101675	1.05224
TCGA-55-1592-01A	0	0	0.0572248	0.0728438	0	0	0	0.0464388	0.0731332	0	0.128206	0	0.0548539	0.129378	0.0116676	0.0307471	0.136238	0.165259	0.0940098	0	0	0	0.084	0.281538	0.964197
TCGA-55-1594-01A	0.126576	0	0.103897	0	0	0.165074	0	0.113957	0.00670446	0	0.0465847	0	0	0.0342833	0.0399417	0	0.32693	0	0.0311066	0	0	0.0049449	0.054	0.329112	0.942547
TCGA-55-1596-01A	0.131624	0	0.0452533	0.115435	0	0	0	0.164439	0.0774611	0	0.0204679	0.0305365	0	0.128567	0.0485388	0.0966315	0	0.103682	0.0373635	0	0	0	0.112	0.24125	0.976483
TCGA-55-5899-01A	0.106268	0	0.0437637	0.0810153	0	0.102001	0.0888316	0.0458278	0.0664424	0	0.0433809	0	0	0.129274	0.0009	0.0882966	0.191117	0.00417957	0	0.00713126	0	0.0015337	0.01	0.534915	0.85284
TCGA-55-6543-01A	0	0.0119848	0.047261	0.0934594	0	0.33494	0	0	0.108019	0	0.00994248	0.00241518	0.0144382	0.0480567	0.0123086	0.186295	0.0113619	0.0459598	0.0492952	0	0	0.0242627	0.154	0.197875	0.998025
TCGA-55-6642-01A	0.0986118	0	0.43391	0.118015	0	0	0.135425	0	0	0.0259994	0	0	0	0.0944487	0	0.0487298	0.0128967	0.0144344	0.0132052	0	0	0.00432349	0.01	0.576927	0.839598
TCGA-55-6712-01A	0.104598	0	0.0586901	0.0936178	0	0.132242	0	0.175779	0	0	0.136865	0	0	0.120326	0.0376452	0.100654	0	0	0.023654	0.0159293	0	0	0.012	0.511854	0.865263
TCGA-55-6968-01A	0.097992	0	0.209525	0.0366306	0	0.0596569	0.0674322	0.0293771	0.0262142	0.0242004	0	0.0276371	0	0.15117	0.0538053	0.117667	0.0971665	0	0	0	0	0.00152633	0.006	0.612633	0.814365
TCGA-55-6970-01A	0.043343	0	0.115769	0.0917759	0	0	0	0.219957	0.0377465	0	0.0289996	0	0.0062355	0.0177282	0.015357	0.110937	0	0.253806	0.0555375	0	0	0.00280729	0.01	0.533719	0.865531
TCGA-55-6971-01A	0.116453	0	0.188162	0.112596	0	0	0.0567761	0.208425	0	0	0.0136572	0.0323527	0.0143171	0.0606077	0.0260297	0.0435184	0.0230247	0.0784414	0.0217562	0	0	0.00388363	0.06	0.314587	0.947522
TCGA-55-6972-01A	0.143541	0	0.019852	0.183896	0	0	0	0.0234907	0.193561	0	0	0.149867	0.0217291	0.0152785	0	0.0009	0	0.206488	0.0413992	0	0	0	0.732	-0.0088	1.06891
TCGA-55-6975-01A	0.105882	0	0.2177	0.101641	0	0.042207	0.0810893	0.1011	0	0	0.0724814	0.00712711	0.0293176	0.0412474	0	0.0831202	0.00797331	0.0413944	0.0625654	0	0	0.00515324	0.112	0.242117	0.970244
TCGA-55-6978-01A	0.00900767	0	0.0229477	0.279541	0	0.0193354	0.169189	0.12059	0	0	0.0168647	0.0124865	0.0115866	0.0577048	0.047635	0.0563526	0.165252	0.00812633	0.00338035	0	0	0	0.03	0.430383	0.904728
TCGA-55-6979-01A	0.0285715	0	0.138985	0.0674969	0	0.194572	0.107092	0.0401617	0	0	0.0114284	0.00783584	0	0.117719	0.065409	0.108431	0.0567952	0.0250127	0.0143371	0	0	0.0161517	0.01	0.581861	0.836931
TCGA-55-6980-01A	0.0287175	0	0.0140037	0.0943275	0	0.0824722	0	0.270542	0.0457998	0	0	0.0510128	0.0412978	0	0.0537072	0.110883	0.178092	0	0	0.0277481	0	0.0013974	0.09	0.273076	0.961776
TCGA-55-6981-01A	0.092667	0	0.0443119	0.0247202	0	0.177271	0.0345118	0.096621	0.0238444	0	0.13895	0	0.0216538	0.0750863	0	0.0961536	0.0507792	0.0496298	0.0737996	0	0	0	0.2	0.176836	0.996075
TCGA-55-6982-01A	0.135248	0	0.119347	0.068467	0	0.0293687	0.104077	0.018423	0.0365387	0	0.0110423	0.0226765	0.0072607	0.10472	0.0386031	0.0311918	0.243489	0.0145882	0.0149588	0	0	0	0.018	0.485119	0.879314
TCGA-55-6983-01A	0.140241	0	0.042725	0.131945	0	0.0419318	0.0886358	0.261892	0	0	0.119254	0	0.00867536	0.0391821	0	0.0615151	0.00194236	0.0546353	0.00738171	0	0	0	0.09	0.272203	0.96383
TCGA-55-6984-01A	0.14854	0	0.151594	0.112905	0	0.032779	0.00770456	0.181058	0.0833268	0	0.013565	0.0123472	0.0102798	0.0318768	0.0280437	0	0.0790517	0.0619226	0	0.037626	0	0.00738022	0.126	0.224671	0.976175
TCGA-55-6985-01A	0.123286	0	0.134506	0.11547	0	0.036111	0.0129395	0.192288	0	0	0.0538795	0.00104196	0.0155043	0.0810633	0.0373507	0.0457712	0.0159727	0.0716534	0.0311758	0.0254055	0	0.00658127	0.05	0.340337	0.937597
TCGA-55-6986-01A	0.0835044	0	0.0468915	0.114581	0	0.136265	0	0.105851	0.0386419	0	0	0.0133159	0.00916801	0	0.00166289	0.118207	0.0247437	0.23198	0.0655837	0	0	0.00960388	0.062	0.311475	0.948698
TCGA-55-6987-01A	0.0777993	0	0.12728	0.156694	0	0.0584279	0.11034	0.137383	0	0.0101437	0.0385323	0	0	0.0233877	0.0437278	0.0699593	0.0740192	0.0333286	0.028723	0	0	0.0102538	0.038	0.384139	0.926062
TCGA-55-7227-01A	0.06903	0	0.0369376	0.0759446	0	0.147061	0	0.0492146	0.0589328	0	0.00527453	0.00418121	0.0192749	0.0401483	0.0781922	0.112752	0.160392	0.0733126	0.0679316	0	0	0.00141991	0.014	0.506223	0.869679
TCGA-55-7281-01A	0	0.120166	0.017085	0.122573	0	0.0778835	0.100971	0.128097	0	0	0.0346167	0.00757363	0.0396331	0.0131961	0.0168726	0.188833	0.0724106	0.027984	0.0184795	0	0.013039	0.0006	0.042	0.373427	0.925532
TCGA-55-7283-01A	0.0245913	0	0.00695347	0.18201	0	0.0763255	0	0.038499	0.107135	0.0187271	0	0.055634	0.0109656	0	0.010716	0.109478	0.0192276	0.219966	0.113523	0	0	0.0062493	0.054	0.33011	0.942197
TCGA-55-7284-01B	0.0148777	0	0.0243804	0.1002	0	0.0833217	0	0.0163118	0.25311	0	0	0.026808	0.00927665	0	0.0310065	0.121768	0.00686764	0.232505	0.0654024	0	0.0130333	0.0011302	0.028	0.444709	0.898441
TCGA-55-7570-01A	0.143859	0	0.255465	0.0154343	0	0	0.0553894	0.118417	0.0133116	0	0.0493145	0.0706305	0.0331742	0.0367817	0	0.0163632	0.135471	0.0415737	0	0.014815	0	0	0.054	0.326488	0.943473
TCGA-55-7573-01A	0.067482	0	0.0373543	0.0941532	0	0.0244278	0	0.295577	0	0	0.0717435	0.0008	0.0251474	0.00321397	0.00806099	0.0917433	0	0.182725	0.0976186	0	0	0	0.028	0.455985	0.896799
TCGA-55-7574-01A	0.144663	0	0.103047	0.102701	0	0	0.0265505	0.307642	0	0	0.0358759	0	0.0108862	0.0286646	0.0107484	0.0369838	0	0.149746	0.0422023	0	0	0.0003	0.01	0.538104	0.870472
TCGA-55-7576-01A	0.019682	0	0.0310917	0.14493	0	0.166134	0	0.106593	0.047079	0	0.0527342	0	0.0356723	0	0.0107451	0.125264	0.0670782	0.138037	0.04853	0	0	0.00642916	0.066	0.305116	0.951014
TCGA-55-7724-01A	0.0515105	0	0.0382228	0.106567	0	0.0106751	0	0.135665	0.0674963	0	0.0125184	0	0	0	0.0156908	0.0991477	0.0981098	0.288179	0.0601144	0	0	0.0161028	0.006	0.611316	0.823597
TCGA-55-7725-01A	0.0318498	0	0	0.00393912	0	0.0251561	0	0.42637	0	0	0.116116	0	0.0132376	0.00589691	0.0509689	0.0545589	0.0498213	0.0674393	0.148824	0	0	0.0058226	0.026	0.458622	0.893662
TCGA-55-7726-01A	0.0017079	0	0.0932326	0.0894849	0	0.183495	0.197012	0.00737319	0	0	0.0506647	0	0.0141195	0.0597353	0.0436135	0.0131326	0.152306	0	0	0.0758	0	0.0183228	0.042	0.371449	0.927641
TCGA-55-7727-01A	0.0246055	0.065859	0.0308345	0.0437218	0	0.165972	0	0.0565607	0	0	0	0.0355306	0.0148718	0	0	0.134456	0	0.340439	0.0871491	0	0	0	0.028	0.433895	0.898348
TCGA-55-7728-01A	0.127814	0	0.0356096	0.0853222	0	0	0.0194995	0.127388	0.0191367	0	0.0395673	0	0	0.328928	0.0355561	0.151945	0.0113793	0	0.0178544	0	0	0	0	0.850749	0.580553
TCGA-55-7815-01A	0.0500629	0	0	0	0	0.340018	0.224607	0.0711581	0	0	0.00211918	0	0.00261084	0	0	0.0753323	0.180948	0.0465133	0	0.00663038	0	0	0.252	0.146979	1.01023
TCGA-55-7816-01A	0.0146625	0	0.0105764	0.132542	0	0.246031	0	0.0134298	0.0602007	0	0.0333643	0	0.0832251	0	0.0989399	0.246246	0.0428728	0	0.00858066	0	0	0.0093292	0.084	0.277775	0.967853
TCGA-55-7903-01A	0	0	0.0297148	0.118748	0	0.010333	0	0.105659	0.0306525	0.0167239	0	0.0744508	0.00299229	0.074968	0	0.124377	0.0391912	0.286394	0.078377	0	0	0.00741878	0.038	0.396784	0.914815
TCGA-55-7907-01A	0.0636167	0	0.0700949	0.249946	0	0	0	0.108595	0	0	0.0066953	0.109722	0.0319864	0.0252537	0.0741079	0.191551	0.0325968	0	0.0358341	0	0	0	0.042	0.369684	0.925905
TCGA-55-7910-01A	0.160391	0	0.215529	0.0767114	0	0	0.074751	0.085327	0.0135349	0	0.0746007	0	0.0184939	0.0326341	0	0	0.0373844	0.193708	0	0.0148237	0	0.00210946	0.548	0.0331112	1.03845
TCGA-55-7911-01A	0.0006	0.0052074	0.0664443	0.148307	0	0.10247	0.148291	0.163521	0	0	0	0.0294871	0.00884359	0	0.0418056	0.0990251	0.0498999	0.120478	0.00912269	0	0	0.00645145	0.05	0.342044	0.939325
TCGA-55-7913-01B	0.164861	0	0.121834	0	0	0.0461669	0.0237487	0.0109243	0.0813062	0	0.0409714	0	0	0.211943	0	0	0.2485	0	0	0.0455239	0	0.00422117	0.142	0.207034	1.00997
TCGA-55-7914-01A	0.104558	0	0.277772	0.0572384	0	0.0715424	0	0.0663513	0.052706	0	0.043831	0.0167586	0	0.0236151	0.0378718	0.0537174	0.00661479	0.08825	0.0945514	0	0	0.00462207	0.004	0.633414	0.831998
TCGA-55-7994-01A	0.0721939	0	0.0158879	0.187141	0	0.0140893	0.00107247	0.0946674	0.0434774	0	0	0.0774238	0.00667826	0.0545021	0.0572508	0.100344	0.0970401	0.168331	0.00990117	0	0	0	0.03	0.430677	0.900306
TCGA-55-7995-01A	0.107202	0	0.00869508	0.0579153	0	0.126236	0.00351678	0.0655856	0.133699	0	0.104691	0	0.0199107	0.215709	0.0899172	0.035628	0.0305954	0	0	0.0007	0	0	0.004	0.714374	0.747987
TCGA-55-8085-01A	0.0188014	0	0.0511321	0.186049	0	0	0.0153652	0.280505	0	0	0.0660278	0	0.00606999	0.0586717	0.0387395	0.0843667	0.125778	0.0279977	0	0.0325528	0	0.00794365	0.16	0.194536	0.990077
TCGA-55-8087-01A	0.00267671	0	0	0	0	0.00972046	0	0.0453889	0.200673	0	0.0663848	0.0006	0.0231967	0	0	0.140644	0	0.364862	0.13691	0	0	0.00897038	0.008	0.589053	0.82351
TCGA-55-8089-01A	0.0806789	0	0.0421677	0.223267	0	0.110058	0.108846	0.0996101	0	0	0	0.0313423	0.0102488	0.0342985	0.0579632	0.0939888	0.0761435	0.0034758	0.0245763	0	0	0.00333467	0.042	0.371736	0.926971
TCGA-55-8090-01A	0.0124334	0	0.131909	0.0486998	0	0.0498371	0	0.0906451	0.103596	0	0	0.0204467	0.0134588	0	0.0342925	0.0829809	0.170681	0.214708	0	0.0263112	0	0	0.164	0.1912	0.993408
TCGA-55-8091-01A	0.08129	0	0.051696	0	0	0.256342	0.0686442	0.0224126	0.0499698	0	0.125678	0	0.0221625	0	0.00461832	0.178164	0.0475362	0.0559584	0.0206025	0.00555847	0	0.00936668	0.054	0.330819	0.941408
TCGA-55-8092-01A	0	0.016439	0.447613	0.275066	0	0	0.030285	0.0424167	0	0	0	0.0300585	0	0.020409	0.0592324	0.0579328	0.0205475	0	0	0	0	0	0.002	0.73877	0.752916
TCGA-55-8094-01A	0.0606354	0	0.00219401	0	0	0.224315	0.10308	0.0847014	0	0.203442	0	0	0	0.0695024	0	0	0.0052327	0.130903	0.115236	0	0	0.0008	0.714	-0.0041	1.05833
TCGA-55-8096-01A	0.0961617	0	0.0809022	0	0	0.110634	0	0	0.166924	0	0.0502552	0	0.0213503	0.101154	0	0.0814159	0.243922	0.0300385	0	0.0172409	0	0	0.028	0.438179	0.89687
TCGA-55-8097-01A	0	0	0.0447317	0.0828016	0	0.115589	0	0.169546	0.068444	0	0.06197	0	0.0127285	0	0	0.0985166	0	0.176421	0.169252	0	0	0	0.048	0.351771	0.934044
TCGA-55-8203-01A	0.0957696	0	0.340009	0.0775263	0	0	0.0666584	0.075507	0	0.00909169	0.0957007	0	0.00241238	0.0387832	0.0590313	0.0153543	0.0746659	0.017364	0	0.0268763	0	0.0052497	0.028	0.455993	0.896952
TCGA-55-8204-01A	0.122285	0	0.246666	0.123166	0	0.0240968	0.0464734	0	0	0	0.0216659	0	0.00790104	0.0150565	0.0633848	0	0.239888	0	0.0509081	0.0222379	0	0.0162704	0.008	0.602252	0.838517
TCGA-55-8205-01A	0.0413552	0	0.0374963	0.197884	0	0.081124	0.15568	0.121982	0	0	0.0702081	0	0.03218	0	0.0325737	0.102047	0.0712437	0.0445896	0.00393755	0	0	0.00769784	0.136	0.218845	0.979813
TCGA-55-8206-01A	0.0237153	0	0.0451166	0	0	0.0668189	0	0.0360338	0.0789359	0.0347061	0	0.0320288	0.15035	0	0.0263278	0.152765	0.111432	0.111763	0.130006	0	0	0	0.01	0.563282	0.840353
TCGA-55-8207-01A	0.0809939	0	0.0120539	0.0802773	0	0	0	0.0603031	0.113044	0	0.00457135	0.00606257	0.0253474	0.0902778	0.0180997	0.0591981	0.240036	0.0835826	0.126112	0	0	0	0.028	0.452192	0.889893
TCGA-55-8208-01A	0.0963876	0	0.103653	0.0388983	0	0.0983488	0.0708632	0.140575	0	0	0.0588324	0	0	0.0630606	0.0737819	0.0711105	0.155142	0.00533683	0	0.0168917	0	0.0071185	0.034	0.417123	0.910338
TCGA-55-8299-01A	0.0653587	0	0	0.187218	0	0.0823892	0.0289113	0.030708	0.0817743	0.0009	0	0.0305545	0	0	0.0617921	0.116225	0.093426	0.131037	0.0753082	0	0	0.0143522	0.01	0.58015	0.840923
TCGA-55-8301-01A	0.0677184	0	0.205975	0.103056	0	0.0768057	0	0	0.0637074	0.0412891	0	0.0597117	0	0.160801	0.0609973	0.0423841	0.0538593	0.0449031	0.0187924	0	0	0	0.004	0.649551	0.801041
TCGA-55-8302-01A	0.0428459	0	0.0832667	0.166789	0	0.0465697	0.0226639	0.125488	0.0230281	0	0.0743439	0	0.0304281	0.0239506	0.0711519	0.080481	0.0763393	0.0905596	0.0417048	0	0	0.0004	0.104	0.250662	0.968342
TCGA-55-8505-01A	0.110797	0	0.192045	0.0519854	0	0	0.00363521	0.0176732	0.20161	0	0	0.0244175	0	0.197115	0.00304729	0.0618416	0.0136613	0.0211366	0	0.101034	0	0	0.01	0.563112	0.834027
TCGA-55-8506-01A	0.0756524	0	0.0594898	0.00914583	0	0	0	0.0708941	0.0780161	0.0856645	0.0344393	0	0	0.114092	0	0.0364184	0.0433641	0.309239	0.0650097	0.00702486	0	0.0115507	0.004	0.677892	0.78313
TCGA-55-8507-01A	0.0316579	0	0.0205339	0.0687581	0	0	0	0.0673719	0.118453	0	0.00491134	0.00844689	0	0.0877928	0	0.0112368	0.0200772	0.497359	0.0477519	0.00507288	0	0.0105759	0.048	0.356609	0.94091
TCGA-55-8508-01A	0.146059	0	0.501972	0.0793269	0	0	0.0248468	0.044629	0.00429823	0	0.020611	0	0	0.112803	0	0.0327813	0	0.0123496	0	0.00903781	0	0.0112849	0.01	0.545046	0.844202
TCGA-55-8510-01A	0.065517	0	0.0288289	0.0894917	0	0.157915	0	0.0890877	0.0416659	0	0.0546003	0	0.0205244	0.0540309	0.0445929	0.165074	0.0407018	0.056761	0.0912079	0	0	0	0.028	0.444602	0.895985
TCGA-55-8511-01A	0.0779239	0	0.125318	0.11441	0	0.0790498	0.0626519	0.215993	0	0	0.0686538	0	0	0.0435842	0.0233505	0.0905876	0.0400455	0.00950159	0.0466214	0	0	0.00230878	0.048	0.349887	0.936298
TCGA-55-8512-01A	0.0200124	0	0.0122732	0	0.0709059	0	0	0.0137555	0.231382	0	0.0335388	0.125176	0.0569987	0.0221412	0	0	0	0.375652	0.0353518	0	0	0.00281346	0.038	0.389562	0.91904
TCGA-55-8513-01A	0.0452857	0	0.0450353	0.0867408	0	0	0	0.13574	0.133684	0	0.0542506	0.00276465	0.0260039	0	0.0158905	0.140527	0	0.268115	0.0444647	0	0	0.00149881	0.01	0.574658	0.846657
TCGA-55-8514-01A	0	0.0148535	0.0483838	0	0	0.0730692	0	0.145713	0.167773	0	0.121241	0.0696781	0.0428322	0	0.11065	0.105224	0.079324	0	0	0.0144579	0.00673677	0.0001	0.142	0.206947	0.984093
TCGA-55-8614-01A	0.0701183	0	0.102635	0.107128	0	0.0841423	0	0.0994854	0.0713881	0	0.078794	0.0510051	0.036842	0.0857381	0.00633683	0.0413234	0.0432636	0.0864433	0.0316364	0.00371961	0	0	0.216	0.166625	0.998229
TCGA-55-8615-01A	0.123492	0	0.00616316	0.0484986	0	0.00894289	0.173027	0.293828	0	0	0.0237858	0	0	0.184578	0	0	0.110488	0.0191766	0	0.00627315	0	0.0017456	0.282	0.13009	1.02137
TCGA-55-8616-01A	0.167314	0	0.00544871	0.141812	0	0.0272908	0	0.233215	0.0741887	0	0.166523	0	0	0.0430864	0.0491761	0.0196856	0.0216733	0	0.0505873	0	0	0	0.16	0.194394	0.994909
TCGA-55-8619-01A	0.0555238	0	0.0978613	0.162953	0	0.0431109	0	0.0592003	0.0929746	0	0.00312155	0.0110214	0.0117734	0.00576315	0.0392704	0.0942545	0.0329875	0.168285	0.111283	0	0	0.0106171	0.064	0.31049	0.947954
TCGA-55-8620-01A	0.152014	0	0.287988	0.0791092	0	0.044652	0	0	0.0631873	0	0.0189769	0.00552798	0	0.107532	0.0816869	0.0678592	0.0824957	0	0.00585717	0	0	0.00311449	0.018	0.486095	0.877407
TCGA-55-8621-01A	0.0184683	0	0.12063	0.124961	0	0.0454674	0	0.0390834	0.0499953	0	0	0.0733176	0.0199106	0.00493128	0.0307863	0.0530775	0.0947334	0.216496	0.105347	0	0	0.00279482	0.08	0.284662	0.958003
TCGA-55-A48X-01A	0.141628	0	0.11404	0.123972	0	0.0508862	0	0.129491	0.0398395	0	0.109277	0	0	0.0221697	0.00830942	0.070506	0.0002	0.094909	0.0916008	0	0	0.00321673	0.038	0.391681	0.919823
TCGA-55-A48Y-01A	0.141022	0	0.166388	0.0600856	0	0.0671311	0.145336	0.0204083	0.0986186	0	0	0.0104785	0	0.174381	0	0.0357664	0.0289421	0.0144165	0	0.0287495	0	0.00827725	0.042	0.367408	0.928081
TCGA-55-A48Z-01A	0.120811	0	0.227359	0.0137626	0	0.155337	0.0758811	0.0219663	0.0009	0	0.0376076	0	0	0.169091	0.0180026	0.0845599	0.0450305	0.0102212	0.0167026	0.00277267	0	0	0.01	0.564975	0.839133
TCGA-55-A490-01A	0.0750002	0	0.0885504	0	0	0.22872	0	0.00505843	0.19395	0	0.0448265	0.0401878	0.0200669	0.124671	0	0.0380408	0.0992156	0.0280791	0	0.0126657	0	0.001	0.188	0.181179	0.997936
TCGA-55-A491-01A	0.0981211	0	0.234337	0.162064	0	0.0904662	0	0.0159476	0.0331018	0	0.0349697	0.0189868	0.0256544	0.143627	0.0578856	0.0413746	0.0106911	0	0	0.0316899	0	0.0010832	0.024	0.463384	0.886771
TCGA-55-A492-01A	0.105399	0	0.213195	0.175896	0	0	0	0.056421	0.0673183	0	0.013296	0.0561508	0.0296703	0	0.0479937	0.0750191	0	0.118914	0.0407266	0	0	0	0.318	0.112187	1.01318
TCGA-55-A493-01A	0.0717467	0	0.071578	0.178066	0	0.10231	0.145615	0.0346789	0	0	0.0724869	0	0.021586	0.0691356	0.0779592	0.0597452	0.0755779	0	0	0.0134352	0	0.00607908	0.056	0.324443	0.943531
TCGA-55-A494-01A	0	0.0369377	0.0324041	0.215395	0	0.195528	0	0	0.0725191	0	0	0.148867	0.0431185	0.0369126	0	0.0192395	0.0412769	0.131262	0.0265397	0	0	0	0.988	-0.0819	1.10943
TCGA-55-A4DF-01A	0.0973903	0	0.0470902	0.130917	0	0.105535	0.0743929	0.11655	0	0	0.0820283	0	0.00301279	0.0483654	0.0579864	0.0409997	0.141068	0.0462541	0	0.00840881	0	0	0.04	0.377204	0.924684
TCGA-55-A4DG-01A	0.0935051	0	0.163806	0.128141	0	0.0156234	0	0.268234	0	0	0.0567802	0	0.0257151	0.00101916	0.0123665	0.0622854	0.0039646	0.0956194	0.0729393	0	0	0	0.038	0.397206	0.92072
TCGA-55-A57B-01A	0	0.0411806	0.00152091	0.0168637	0	0.168997	0	0.0921246	0.189747	0.0224497	0	0.0596439	0	0.0143118	0.0483922	0.112578	0.122004	0.053869	0.049007	0	0	0.00730957	0.084	0.283689	0.957849
TCGA-62-8394-01A	0.0480646	0	0.0149912	0.0507926	0	0.197307	0	0.105561	0.0280604	0	0	0.0176521	0	0.123557	0.105865	0.192367	0	0.113066	0	0.00271576	0	0	0.048	0.358007	0.936596
TCGA-62-8395-01A	0.136712	0	0.0914564	0.128788	0	0.071815	0.0370244	0.0690865	0.0309363	0	0.00643656	0.0431731	0.0192557	0.0450651	0.0212234	0.118176	0.0725648	0.0636827	0.0425698	0	0	0.0020346	0.084	0.278096	0.95918
TCGA-62-8397-01A	0	0.00725135	0.0619597	0	0	0.179095	0	0.0245412	0.119905	0	0.0829284	0.0337544	0.0244252	0	0	0.0623851	0.0688719	0.201183	0.130804	0	0	0.00289565	0.028	0.452374	0.895736
TCGA-62-8398-01A	0.159971	0	0.0317473	0	0	0.172829	0.126456	0.019617	0.120747	0	0.0358145	0	0.00114424	0.0490373	0.0278852	0.100414	0.113911	0.00934017	0	0.0260395	0	0.0050467	0.048	0.359906	0.931563
TCGA-62-8399-01A	0.011459	0	0.0354721	0	0	0.231487	0	0.241609	0	0	0.0825769	0.0537148	0.0724105	0	0	0.0552563	0.00342084	0.103039	0.0837721	0.0118158	0	0.0139667	0.344	0.104154	1.01942
TCGA-62-8402-01A	0.0334816	0	0.0361022	0.095151	0	0.168239	0	0	0.0620463	0.0138552	0.0363159	0	0	0.111421	0.153018	0.0328257	0.192386	0	0	0.0651581	0	0	0.01	0.560556	0.835668
TCGA-62-A46O-01A	0.186035	0	0.171729	0.0147289	0	0.0222846	0.0691314	0.0250083	0.115391	0	0.02222	0	0	0.0297059	0	0	0	0.297884	0.0458819	0	0	0	0.638	0.0116185	1.05473
TCGA-62-A46P-01A	0.144038	0	0.129159	0.121323	0	0.110424	0.0159883	0.0530133	0	0	0.0004	0	0.00340838	0.0433455	0	0.0754098	0	0.241189	0	0.0573222	0	0.00495486	0.19	0.180875	0.998716
TCGA-62-A46R-01A	0.0282402	0	0.01455	0.167173	0	0.0453503	0	0.0419907	0.0942566	0	0.0123711	0.0895263	0.0671878	0.013853	0.0302858	0.13029	0.0570404	0.0624408	0.145444	0	0	0	0.104	0.251797	0.971544
TCGA-62-A46S-01A	0.0774091	0	0.214442	0.110879	0	0.0979597	0	0.0169488	0.136407	0	0	0.00292969	0.00234176	0	0	0.0723995	0	0.24584	0.0217695	0	0	0.0007	0.162	0.192301	0.992125
TCGA-62-A46V-01A	0.0490221	0	0.00920152	0	0	0	0	0.0333409	0.163787	0	0.0812434	0	0.00689427	0.0400403	0	0.0981016	0.0136487	0.347495	0.151547	0	0	0.00567822	0.006	0.605934	0.814795
TCGA-62-A46Y-01A	0	0.0137745	0	0	0	0.056206	0	0.0940286	0.0944816	0.105682	0	0	0	0	0	0.0528695	0.0355482	0.465839	0.0778039	0	0	0.00376656	0.004	0.634097	0.792977
TCGA-62-A470-01A	0.0846357	0	0.0264485	0.0734346	0	0.0317277	0.0160233	0.00683096	0.19675	0	0.0217898	0	0.00970004	0	0	0.0972883	0.0301487	0.335533	0.066556	0	0	0.00313352	0.37	0.0935632	1.03227
TCGA-62-A471-01A	0.0545386	0	0.0766268	0.220379	0	0	0	0.161118	0.10806	0	0	0.0863993	0.00544958	0.0699804	0.0251636	0	0.0245308	0.0957582	0	0.0626369	0	0.00935882	0.716	-0.0055	1.05608
TCGA-62-A472-01A	0.013075	0	0.00763755	0.156514	0	0.125234	0	0.177928	0	0	0.00813855	0.0429132	0.0253963	0	0.0252419	0.122582	0.0682008	0.0752634	0.151875	0	0	0	0.05	0.337454	0.939102
TCGA-64-1676-01A	0	0.0421117	0.0972865	0.110151	0	0	0	0.00557515	0	0.202819	0	0.0154821	0.0318136	0.0611244	0	0.147534	0.0446358	0.175134	0.0663328	0	0	0	0.138	0.21335	0.988208
TCGA-64-1677-01A	0.0945268	0	0.352611	0.0838159	0	0	0.0672085	0.127887	0	0.00240585	0	0.0110423	0	0.0436479	0.0144881	0.0215374	0.0921456	0.067946	0	0.0207377	0	0	0.13	0.221488	0.980877
TCGA-64-1678-01A	0.141077	0	0.252158	0.125005	0.0572904	0	0.183149	0.0234423	0	0	0.0479186	0	0	0.013392	0	0	0.0518592	0.0958267	0.00631148	0	0	0.00257028	0.444	0.0651711	1.02849
TCGA-64-1679-01A	0.0302632	0	0.0553125	0.0169537	0	0.111479	0.0635593	0.0160579	0.160982	0	0	0.0458462	0	0.246316	0	0.00612247	0.126294	0.0462156	0.00637674	0.0414758	0	0.0267441	0.006	0.616465	0.798381
TCGA-64-1680-01A	0	0.135765	0.0328553	0	0.0617698	0	0	0.0824835	0	0.0618733	0	0.129286	0	0.014031	0	0.0317595	0	0.291061	0.159116	0	0	0	0.05	0.338942	0.939469
TCGA-64-1681-01A	0.0397847	0	0.0124028	0.0639537	0	0.0697915	0	0.196113	0.0178548	0	0.0104182	0.0399421	0.0107858	0.0146887	0.0120833	0.108065	0.001	0.327157	0.072411	0	0	0.00359606	0.01	0.554892	0.845649
TCGA-64-5774-01A	0.216886	0	0.268629	0.0354672	0	0.0760438	0.139863	0	0.0489841	0	0.0224509	0.00212362	0	0.0854687	0.00336006	0	0.0820918	0.00870723	0	0.00992494	0	0	0.452	0.06279	1.03683
TCGA-64-5775-01A	0	0.0431894	0.00241854	0.0316216	0	0.0772391	0.510556	0.0256893	0	0	0.0284572	0.0182941	0.0157868	0.12568	0.034134	0.070429	0.00535551	0	0	0.00140148	0	0.00974804	0.382	0.0859502	1.02142
TCGA-64-5778-01A	0.106342	0	0.116978	0.226219	0	0	0.0786928	0.177459	0	0.00682704	0.00243863	0	0	0.0528832	0.0374651	0.134241	0	0.0525618	0.00789213	0	0	0	0.04	0.377263	0.925
TCGA-64-5779-01A	0.150238	0	0.40332	0.12565	0	0.0305936	0.148897	0	0	0	0.0257184	0.0102186	0.0143579	0.0354451	0.0102596	0.0134945	0.0137207	0.0101208	0.00796597	0	0	0	0.004	0.634023	0.820267
TCGA-64-5781-01A	0.0644506	0	0.1465	0.260892	0	0.00605478	0.134358	0.164887	0	0.0500848	0	0.0309998	0	0.00560659	0.0175111	0.0689883	0.0177954	0	0.00364684	0.0099683	0.0182557	0	0.102	0.253003	0.970371
TCGA-64-5815-01A	0.0710723	0	0.0749803	0.07094	0	0.0337436	0	0.0667179	0.0508365	0	0.00961066	0.0102039	0.0103437	0.204902	0.0191395	0.097413	0.201156	0.0477103	0.031231	0	0	0	0.004	0.627419	0.787806
TCGA-67-3770-01A	0.0510444	0	0.00523664	0.0949999	0	0.173746	0	0.0379852	0.0143447	0	0	0.0820322	0.00489491	0.00402361	0.0275516	0.082599	0.157529	0.100779	0.113434	0	0.0207007	0.0290992	0.048	0.354271	0.931991
TCGA-67-3771-01A	0.174749	0	0.211315	0.0680464	0	0.0047444	0	0.0753194	0.0407894	0	0.0783821	0	0	0.0714433	0.0463941	0.138502	0.0460841	0.0288588	0.00132963	0.0070071	0	0.00703505	0.01	0.578512	0.84103
TCGA-67-3772-01A	0.129156	0	0.188572	0.0140683	0	0	0.0574164	0.131885	0	0	0.0427662	0	0.00990453	0	0	0.0627358	0.233992	0.0446746	0.0840264	0	0	0.0008	0.028	0.450211	0.899377
TCGA-67-3773-01A	0.07986	0	0.0503577	0.0883881	0	0.00920228	0.0668453	0.152052	0	0	0.0113921	0	0.00512028	0	0.0520223	0.140919	0.0928033	0.0316608	0.216913	0	0	0.00246316	0.032	0.425367	0.902804
TCGA-67-3774-01A	0	0	0.0749376	0.171973	0	0.0304345	0	0.183702	0.0620238	0	0.016672	0.0326891	0.02757	0	0	0.106323	0	0.234636	0.0500702	0	0	0.00896769	0.014	0.502377	0.877388
TCGA-67-4679-01B	0.0237255	0	0.00266747	0.017372	0	0.116783	0	0.0527469	0.0758269	0.0272458	0	0.0348756	0.0235151	0	0.0132746	0.0768232	0.0400837	0.148915	0.346146	0	0	0	0.004	0.624632	0.784907
TCGA-67-6215-01A	0	0.160452	0	0	0	0	0	0.040479	0.0694647	0.027408	0.00879854	0.0134464	0.00576295	0	0	0.120622	0	0.454365	0.0885093	0	0	0.0106926	0.004	0.667862	0.770757
TCGA-67-6216-01A	0	0.0424543	0.0491479	0.164681	0	0	0.00870499	0.201461	0	0	0.0483984	0.0164257	0.0342723	0	0.0335265	0.0891117	0.0754622	0.140115	0.0924892	0	0	0.00374971	0.072	0.297328	0.952331
TCGA-67-6217-01A	0.0337775	0	0.0749515	0.179053	0	0.0256429	0	0.143497	0.0569237	0	0.0182033	0.0235401	0.0254364	0	0.0227977	0.092628	0	0.225808	0.0777408	0	0	0	0.04	0.378622	0.923829
TCGA-69-7760-01A	0	0	0.0118147	0	0	0.0335444	0.12507	0	0.0977686	0.0428185	0	0.118197	0	0.00120421	0	0	0.12272	0.406821	0.0400411	0	0	0	0.118	0.231805	0.990201
TCGA-69-7761-01A	0.0404245	0	0.207684	0.0269503	0	0.0673956	0.0661894	0.162401	0.0135372	0	0.0616566	0	0	0.040465	0.0223339	0.0499503	0.130221	0.0535498	0.0282762	0.00390388	0	0.025061	0.018	0.485325	0.892756
TCGA-69-7763-01A	0.0201573	0	0.121163	0.0582092	0	0.0732138	0	0.0860674	0.0931421	0	0	0.0435997	0.00671949	0	0.00107848	0.0989791	0.0224576	0.30603	0.0691827	0	0	0	0.036	0.407376	0.912515
TCGA-69-7764-01A	0.126717	0	0.0751088	0.0850005	0	0.0259118	0	0.0909094	0.088795	0.0280028	0.013339	0	0	0	0	0.0405325	0	0.366368	0.0593146	0	0	0	0.02	0.481455	0.88007
TCGA-69-7765-01A	0	0.0270325	0.147696	0.111016	0	0.0289005	0.237465	0.0859799	0	0	0.0272402	0	0.00849811	0.0496683	0	0.0158577	0.113381	0.105852	0.034473	0	0	0.00694064	0.034	0.410495	0.92166
TCGA-69-7973-01A	0.0455248	0	0.0380016	0.0770316	0	0.0290301	0.0354857	0.128806	0.0347854	0	0.0953938	0	0.0376765	0	0	0.079632	0	0.340867	0.0484404	0	0	0.00932557	0.038	0.391172	0.917793
TCGA-69-7974-01A	0.04042	0	0	0.0207243	0	0.253381	0.0960363	0.0636377	0.0553928	0	0.0324326	0	0.0133185	0	0	0.153009	0.0968407	0.158116	0.0166914	0	0	0	0.04	0.376917	0.924958
TCGA-69-7978-01A	0.0424529	0	0.099812	0.158328	0	0.0333519	0.163006	0.0681194	0	0	0.0572952	0	0.0200227	0.0177247	0.0337314	0.0451582	0.247099	0	0.00414054	0.00504513	0	0.00471209	0.028	0.446738	0.901838
TCGA-69-7979-01A	0.0917341	0	0.0492675	0	0	0	0	0.0589081	0.168986	0	0.00991359	0.0524088	0.0112228	0.0635531	0	0.0197555	0	0.385291	0.0825722	0	0	0.00638816	0.004	0.648355	0.799632
TCGA-69-7980-01A	0.0156846	0	0.0254961	0.218485	0	0.065841	0	0.237478	0.0246967	0	0.076782	0	0.0258034	0.0020853	0.0656101	0.164515	0.0158922	0.00406879	0.0575625	0	0	0	0.048	0.345535	0.935918
TCGA-69-8253-01A	0.0151653	0.0287257	0.0852367	0.0412322	0	0.127753	0	0.303615	0	0	0.0966588	0	0	0.0452277	0.0314445	0.0476611	0.0290625	0.108233	0.0343385	0	0	0.00564607	0.292	0.128029	1.00886
TCGA-69-8254-01A	0.0976869	0	0.176573	0.129025	0	0.11612	0	0.135684	0	0	0.0152903	0	0.00192919	0	0.00349832	0.105548	0	0.190606	0.0276248	0	0	0.0004	0.088	0.273616	0.962378
TCGA-69-8255-01A	0.127892	0	0.19039	0.316226	0	0	0.064377	0.0140311	0	0	0.0492565	0.0326298	0.00221301	0	0.036566	0.0887865	0.024215	0.0446302	0	0	0	0.008786	0.048	0.350588	0.934708
TCGA-69-8453-01A	0.0813607	0	0	0.0410078	0	0	0	0.199977	0.0675273	0	0.0818659	0.00504202	0.0309072	0.126257	0.0370581	0.0869388	0.0281678	0.177713	0.036178	0	0	0	0.014	0.505051	0.867698
TCGA-69-A59K-01A	0.0508716	0	0.25916	0.0071658	0	0.0630437	0	0.215019	0	0	0.0803339	0	0	0.0269163	0	0.0425646	0.0873926	0.10296	0.0626747	0	0	0.00189785	0.016	0.502147	0.885406
TCGA-71-6725-01A	0.0511027	0	0	0	0	0.091684	0	0.0460198	0.206223	0	0.00557684	0.0272909	0.00596935	0	0	0.00534607	0	0.493907	0.0619536	0	0	0.00492677	0.016	0.496984	0.867175
TCGA-71-8520-01A	0.00675722	0	0.00981231	0	0	0.185353	0	0.0646581	0.0952956	0.042299	0.00541351	0.0008	0	0.180146	0	0.0908261	0	0.257527	0.0611066	0	0	0	0.038	0.394664	0.918742
TCGA-73-4658-01A	0.0130682	0	0.0348239	0.100677	0	0.00684125	0.16488	0.160541	0.0525953	0	0	0.00467385	0.0143797	0	0.00589666	0.0195344	0.302467	0.0788873	0.0312276	0	0.00740493	0.00210189	0.008	0.595144	0.845705
TCGA-73-4659-01A	0.0916199	0	0.0254018	0	0	0.0712913	0.0436077	0.0292867	0.152655	0	0.0517217	0.018111	0.0229297	0.00593416	0	0.0837567	0.0862443	0.271179	0.0407541	0	0	0.00550716	0.18	0.187063	0.992727
TCGA-73-4662-01A	0.0500065	0	0.118714	0.0902984	0	0.051277	0.0579274	0.268773	0	0	0.0519164	0	0.0354695	0.0147327	0	0.0803151	0.0696468	0.0787105	0.0322125	0	0	0	0.024	0.463617	0.901432
TCGA-73-4666-01A	0	0.0002	0.0008	0.145864	0	0	0.275784	0.120599	0	0	0.0677022	0	0.00679453	0.00410999	0.0143521	0.0843369	0.218086	0.0389237	0.0224979	0	0	0	0.056	0.323216	0.946191
TCGA-73-4668-01A	0.0877717	0	0.141874	0	0	0.14625	0.0238444	0.131087	0	0	0.0556703	0.0087932	0	0.142552	0.00963637	0.0304537	0.072292	0.0841023	0.0656731	0	0	0	0.066	0.301459	0.952407
TCGA-73-4670-01A	0.127068	0	0.21266	0.0540283	0.0158325	0	0.0643027	0.0791584	0.0247227	0	0.0323162	0.00268625	0.00435754	0.0793568	0.0211539	0.0233305	0.208578	0.0128803	0	0.0277148	0	0.00985252	0.212	0.169307	0.997826
TCGA-73-4675-01A	0.130154	0	0.0400841	0.0645476	0	0.00121374	0.0868151	0.048303	0.0825496	0	0.029237	0.00364239	0.0205206	0.163135	0	0.138546	0.0809143	0.0315637	0.0787734	0	0	0	0.05	0.336091	0.942292
TCGA-73-4676-01A	0.0366718	0	0.00387874	0.0499443	0	0.07231	0.146503	0.0663809	0.0113241	0	0.143279	0	0.0531202	0.0139236	0	0.124462	0.00197673	0.13921	0.1259	0	0	0.0111159	0.118	0.231027	0.976026
TCGA-73-4677-01A	0	0	0.0754326	0.129085	0	0.0482456	0	0.1433	0.150199	0	0.00600947	0.0141107	0.0190979	0	0	0.0671151	0	0.262686	0.0830496	0	0	0.00166849	0.054	0.328422	0.943238
TCGA-73-7498-01A	0	0.00247362	0.0921946	0.170167	0	0.0289684	0	0.154166	0.152641	0	0.0379773	0.0155019	0.0430143	0	0.0178113	0.0750365	0.0470325	0.0835831	0.079433	0	0	0	0.11	0.24581	0.969542
TCGA-73-7499-01A	0.0628506	0	0.145229	0.251635	0	0.0620065	0.0262955	0.0711652	0	0	0.0305388	0	0	0.0268968	0.0584462	0.126093	0.0749514	0.0501492	0.0137431	0	0	0	0.028	0.440595	0.899575
TCGA-73-A9RS-01A	0.0940082	0	0.114322	0.198177	0	0	0.0134583	0.184468	0.0226575	0	0.080864	0.00400821	0.0288464	0.00349027	0.00902025	0.0720954	0	0.0850395	0.0895449	0	0	0	0.264	0.138534	1.00518
TCGA-75-5125-01A	0.0259496	0	0.0205567	0.16954	0	0.135509	0.081099	0.117082	0	0	0.0559794	0	0.0236631	0	0.0471052	0.136197	0.0639862	0.036982	0.0741064	0	0	0.0122444	0.032	0.425283	0.906885
TCGA-75-5146-01A	0.0586957	0	0.134162	0.0802947	0	0.0450412	0.00990699	0.242435	0	0	0.10428	0	0.0194064	0	0	0.137186	0.00410948	0.0861217	0.0783613	0	0	0	0.048	0.354398	0.934117
TCGA-75-5147-01A	0.038688	0	0.228124	0	0.0133957	0.0274248	0	0	0.152631	0	0.00790065	0	0.0326993	0.0503833	0.0917079	0.045959	0.241319	0	0.0512956	0.00443207	0	0.014039	0.012	0.512313	0.868751
TCGA-75-6206-01A	0.0204368	0	0.00435256	0.0407959	0	0.0934077	0	0.112601	0.0820068	0	0	0.0387566	0	0.185683	0	0.138847	0	0.224729	0.0562046	0	0	0.00217845	0.028	0.433929	0.89874
TCGA-75-6212-01A	0.0934726	0	0.0283226	0.0198927	0	0	0	0.182276	0.0290947	0	0.0404655	0	0.0062579	0.0193735	0	0.0822984	0	0.304406	0.19414	0	0	0	0.004	0.714916	0.760571
TCGA-75-6214-01A	0	0.0338226	0	0.0385816	0	0.129194	0.0040834	0	0.125585	0	0.131388	0	0	0.113849	0	0.0154331	0.332301	0.0543267	0	0.0146073	0.00682827	0	0.108	0.247649	0.986388
TCGA-75-7025-01A	0.0601643	0	0.0504643	0	0	0.0645674	0	0.199025	0.050841	0	0.180684	0.0251042	0.0476731	0	0.0322852	0.0469188	0.0869395	0.0815755	0.0737576	0	0	0	0.042	0.367479	0.928718
TCGA-75-7027-01A	0.129676	0	0.100092	0.0278522	0	0.0990424	0.0497297	0.0802139	0.0782383	0	0.0752682	0.0348144	0.030153	0.00547856	0.0007	0.09564	0.0999658	0.0335673	0.0595818	0	0	0	0.118	0.228589	0.974163
TCGA-78-7143-01A	0.0344603	0	0	0.0947122	0	0.0306842	0	0	0.22805	0	0	0.122816	0.0579103	0.0301152	0.0410071	0.161302	0.0658517	0.10225	0.0308403	0	0	0	0.038	0.406473	0.911546
TCGA-78-7145-01A	0.0205927	0	0	0.0474963	0	0.202779	0	0.0909049	0	0	0	0.0459362	0.0227859	0.074422	0.0152762	0.0324783	0.18789	0.181354	0.078084	0	0	0	0.274	0.133962	1.02436
TCGA-78-7146-01A	0	0.0406193	0	0.229226	0	0.131557	0.0416618	0.0927801	0	0	0.031404	0.0360573	0.0253653	0.107292	0.0219409	0.00296415	0.147854	0.0686772	0.0202226	0	0	0.00237843	0.302	0.11895	1.02971
TCGA-78-7147-01A	0.0106645	0	0.0129948	0.165697	0	0.0405655	0	0.0371024	0.118832	0	0	0.0523359	0.0007	0	0	0.153294	0.050533	0.270221	0.087089	0	0	0	0.038	0.388582	0.918601
TCGA-78-7148-01A	0.063437	0	0.0255357	0.131157	0	0.0283737	0	0.0651679	0.134832	0.022023	0	0.00943643	0.00145811	0	0	0.120262	0.00876248	0.334767	0.0547876	0	0	0	0.1	0.253664	0.973512
TCGA-78-7149-01A	0.0422382	0	0.113595	0.302988	0	0	0	0.0486549	0.185008	0	0	0.0790225	0.0297171	0	0.029921	0.0592999	0.0482813	0	0.0597715	0	0.00150271	0	0.588	0.0220205	1.04861
TCGA-78-7150-01A	0.139271	0	0.0268094	0.117819	0	0	0.145371	0.141698	0.0742434	0	0.00987496	0.0242362	0.00575899	0.105371	0	0	0.0387231	0.136364	0.0344607	0	0	0	0.374	0.090223	1.02059
TCGA-78-7152-01A	0	0.0401991	0.0220618	0.0912595	0	0.0698277	0	0.174474	0.0998961	0	0	0.186412	0.0201498	0.0747443	0.0615828	0.0628026	0.0601597	0.0193156	0.0171152	0	0	0	0.066	0.302484	0.952736
TCGA-78-7153-01A	0.108284	0	0.215011	0	0	0	0	0.156199	0.0437602	0	0.00662184	0.0504462	0.0110335	0.0282211	0	0.0523843	0.0117145	0.221555	0.0946967	0	0	0.0001	0.136	0.218429	0.979117
TCGA-78-7154-01A	0.113213	0	0	0.146519	0	0.113072	0	0.124353	0.0313205	0	0.0395505	0	0.012198	0	0.0295245	0.108265	0	0.218471	0.0635136	0	0	0	0.09	0.271002	0.9649
TCGA-78-7155-01A	0.0358967	0	0	0.198166	0	0.0912378	0	0.0425689	0.125963	0.0278606	0	0	0	0	0	0.100398	0.277056	0.100853	0	0	0	0	0.142	0.207678	0.995351
TCGA-78-7156-01A	0.122423	0	0	0.0547306	0	0.192636	0	0.0264941	0.225074	0	0.0413717	0.0527015	0.00354934	0.035638	0.00401894	0.0285541	0.0294881	0.054075	0.112761	0	0.0164842	0	0.612	0.0170582	1.05078
TCGA-78-7158-01A	0.0220963	0	0.00867745	0	0	0.169185	0	0.0190256	0.162492	0	0.00484199	0.0398909	0.0176037	0	0	0.105808	0.026481	0.267251	0.156647	0	0	0	0.06	0.31624	0.948779
TCGA-78-7159-01A	0.187964	0	0.270771	0.131724	0	0.0644164	0.106031	0	0	0	0.0178352	0.0022729	0.0075673	0.0587454	0.00457181	0	0.0204976	0.0913797	0	0.0278473	0	0.0083771	0.154	0.196286	0.989651
TCGA-78-7160-01A	0.0344851	0	0.0142565	0.165835	0	0.152513	0	0.0996653	0.00300768	0	0.0474755	0.0271692	0.031414	0	0.00975063	0.136645	0.0137955	0.200364	0.058155	0	0	0.00546823	0.028	0.438368	0.898041
TCGA-78-7161-01A	0.121159	0	0.113902	0.159689	0	0.0900681	0.0807016	0.0444263	0.146889	0	0.0351494	0.001998	0.0153956	0.0490447	0	0.044654	0	0.0770956	0.00804004	0	0	0.0117872	0.93	-0.0506	1.06321
TCGA-78-7162-01A	0.053391	0	0.030952	0.122868	0	0.00147832	0	0.165221	0.107903	0	0.0217789	0.0290045	0.00721203	0	0.00312281	0.0840755	0	0.277579	0.0954142	0	0	0	0.008	0.599406	0.836564
TCGA-78-7163-01A	0.129002	0	0.10839	0.011548	0	0.00570454	0	0.0960535	0.176439	0	0	0.116575	0	0.0922329	0	0	0.0210755	0.0947423	0.148236	0	0	0	0.478	0.0528701	1.0363
TCGA-78-7166-01A	0.213301	0	0.128649	0.179491	0	0	0.126594	0.122636	0	0	0.0485578	0	0.00350214	0.0427135	0.0225177	0.0322977	0.0303539	0	0	0.0493861	0	0	0.486	0.049925	1.03589
TCGA-78-7167-01A	0.0289118	0	0.0331059	0.221896	0	0	0	0.215551	0.0969795	0	0.0643288	0	0.0410859	0.0100373	0.020388	0.0703598	0	0.122832	0.0745245	0	0	0	0.736	-0.0092	1.0537
TCGA-78-7220-01A	0.111891	0	0	0.127169	0	0	0.055565	0.14085	0.111681	0	0.0723936	0	0.00599329	0.0273554	0.0224611	0.0171033	0.14153	0.121054	0.0390675	0	0	0.00588571	0.206	0.174774	0.992939
TCGA-78-7535-01A	0.0167427	0.0003	0.00737615	0	0	0.281624	0	0.0337315	0.100234	0	0.0700359	0.0315426	0.00910386	0.0927363	0	0.244491	0.00394121	0.0354903	0	0.0640276	0	0.00863235	0.058	0.319512	0.952331
TCGA-78-7536-01A	0.0946799	0	0.0872242	0.296424	0	0.0391736	0.107632	0.00849895	0	0	0	0.0511169	0.0286182	0	0.00387295	0.137781	0.0926056	0.0391389	0	0	0	0.0132335	0.206	0.172881	0.999334
TCGA-78-7537-01A	0.0972538	0	0.274759	0.0975983	0	0.0737917	0	0.0280792	0.03136	0	0	0.0241687	0.00201747	0.00282059	0	0.103882	0	0.186353	0.077657	0	0	0.0003	0.024	0.473638	0.888918
TCGA-78-7539-01A	0	0.0388656	0.0280999	0.299081	0	0	0	0.162868	0.044036	0	0.026659	0.0742747	0.0460726	0	0.0511548	0.128621	0.0896163	0	0.0106511	0	0	0	0.084	0.283048	0.960767
TCGA-78-7540-01A	0.0334986	0	0.0323709	0.107063	0	0	0	0.0828225	0.239248	0	0	0.0125238	0.00610545	0.0120951	0	0.0868743	0.0204976	0.316221	0.0506798	0	0	0	0.048	0.353557	0.933742
TCGA-78-7542-01A	0.0149346	0	0.0265332	0.00807194	0	0.0791537	0.284987	0.0980786	0.00134036	0	0.0684052	0	0	0.0533532	0	0.0225557	0.144285	0.186442	0.0118589	0	0	0	0.57	0.0257875	1.0415
TCGA-78-7633-01A	0.0959149	0	0	0	0	0.242033	0	0.0685537	0.0765017	0	0	0.0506123	0.0167614	0.0135266	0	0.124995	0	0.243882	0.0672191	0	0	0	0.344	0.10338	1.0281
TCGA-78-8640-01A	0.157389	0	0.161014	0	0	0.11613	0	0.0695673	0.0474963	0.0874598	0	0	0	0.059596	0.0168736	0.0228452	0.18294	0.0685247	0.010164	0	0	0	0.048	0.359992	0.930965
TCGA-78-8648-01A	0.101407	0	0.192359	0.102399	0	0.0164378	0.0129855	0.0689307	0.0594888	0	0.00171284	0.0004	0	0.23256	0	0.085024	0	0.0825235	0.0437691	0	0	0	0	0.769038	0.710146
TCGA-78-8655-01A	0	0.0075001	0.0428415	0.175553	0	0.0736178	0	0.101662	0.0560725	0	0	0.00405138	0.010832	0.17003	0.054093	0.234232	0.0111374	0	0.0555472	0	0	0.0028295	0.01	0.570881	0.822612
TCGA-78-8660-01A	0.0468316	0	0.0742383	0.190487	0	0	0	0.16427	0.0375589	0	0.0203697	0.0441855	0.0119331	0.112421	0.0301815	0.0562181	0.0991649	0.0859009	0.0262393	0	0	0	0.084	0.28056	0.960642
TCGA-78-8662-01A	0.154313	0	0.00152898	0.0825682	0	0	0	0.0729344	0.225736	0	0.0502799	0.0415588	0.0442131	0.0507032	0	0	0	0.256266	0.00691852	0	0.0129799	0	0.54	0.0356576	1.04624
TCGA-80-5608-01A	0.0738029	0	0.0463654	0.152435	0	0.0258058	0	0.225718	0.0592769	0	0.0548708	0.00575991	0.020956	0.0561525	0	0	0.0859243	0.16857	0.0214734	0	0	0.00288922	0.416	0.0752222	1.0282
TCGA-80-5611-01A	0.0407785	0	0.0231685	0.00799518	0	0.0188389	0.06098	0.0886018	0.0218627	0.0386533	0	0.0271712	0.0593559	0.396601	0.0414984	0.0799812	0.0669983	0	0.0055511	0.0219637	0	0	0.004	0.672469	0.738787
TCGA-83-5908-01A	0	0.00645969	0.0193867	0.22173	0	0	0.226618	0.195224	0	0	0.0535071	0	0	0.00115642	0.0563333	0.0752105	0.120668	0	0.0196472	0	0	0.00405922	0.008	0.583315	0.859185
TCGA-86-6562-01A	0.026242	0	0.0934581	0.0189388	0	0.111796	0	0.0463175	0.100456	0	0.0175485	0	0	0.0998309	0	0.0350014	0.185802	0.109612	0.136426	0.0135973	0	0.0049736	0.028	0.45356	0.890366
TCGA-86-6851-01A	0	0.0144801	0.226664	0.209445	0	0	0.0181544	0.0654763	0.125158	0	0	0.059308	0	0.0597481	0.0729062	0.101795	0.0231474	0	0.0148932	0	0	0.00882514	0.004	0.641349	0.822813
TCGA-86-7701-01A	0.079337	0	0.20644	0.139506	0	0.102781	0.0871997	0.086725	0	0	0.0253644	0.00723425	0.0174923	0	0.0565407	0.0651032	0.0945214	0	0	0.0245451	0	0.0072101	0.09	0.270935	0.961494
TCGA-86-7711-01A	0.0428645	0	0.0491464	0.0200232	0	0.122465	0.110994	0.0692361	0	0	0.0507859	0	0	0.206163	0.0101398	0.117509	0	0.0198384	0	0.148589	0	0.0322452	0.01	0.530496	0.845532
TCGA-86-7713-01A	0.169155	0	0.0946401	0.051202	0	0.164769	0	0.125604	0.0436721	0	0.0837736	0	0.0199427	0.0207424	0.00828652	0.0475079	0.00581538	0.161466	0	0.00342318	0	0	0.8	-0.022	1.06274
TCGA-86-7714-01A	0	0	0.00111282	0.0568959	0	0.226156	0	0.0235158	0.0276762	0	0	0.0167797	0.012218	0	0.0249071	0.307278	0.0529915	0.117626	0.123414	0	0	0.00942919	0.054	0.332035	0.94643
TCGA-86-7953-01A	0.0441977	0	0.0187858	0.0297971	0	0.097944	0.114601	0.160078	0.00649269	0	0.0802387	0.0641831	0.103093	0.0660212	0.00138776	0.0724954	0.0342546	0.0518563	0	0.0238333	0.0307405	0	0.112	0.234456	0.974791
TCGA-86-7954-01A	0	0.0374347	0	0	0	0.212242	0	0.164121	0	0	0.0311503	0.0440936	0.0227006	0	0.068933	0.212438	0.00427378	0.132938	0.0666843	0	0	0.00299047	0.014	0.509938	0.867468
TCGA-86-7955-01A	0.149963	0	0.0384555	0.151675	0	0.0238487	0.0176492	0.12432	0.0748036	0	0.0778754	0.00721748	0.0201039	0.0359061	0.0002	0.0195492	0.0402202	0.131684	0.0865617	0	0	0	0.96	-0.0602	1.06992
TCGA-86-8054-01A	0.00696523	0	0.0118835	0.00917338	0	0.266086	0.0400323	0	0.0511903	0	0	0.0326008	0.00481189	0	0	0.0373521	0.200075	0.286813	0.0439722	0	0	0.00904424	0.112	0.234457	0.987708
TCGA-86-8055-01A	0.0956744	0	0.117046	0.00337752	0	0.222299	0	0.0194736	0.085534	0	0.0536966	0	0.00102334	0.131699	0.00259603	0.0368264	0.158112	0.0404465	0	0.0257609	0	0.00643543	0.038	0.404287	0.912206
TCGA-86-8056-01A	0	0.00670753	0.0350029	0.0226547	0	0.120794	0	0.149295	0	0	0.0407229	0.0415309	0.0656712	0.0264144	0.0676018	0.0726359	0.0439594	0.0637345	0.196698	0	0.0465767	0	0.072	0.292946	0.956867
TCGA-86-8073-01A	0	0.0134718	0.0130749	0.146792	0	0.0969257	0	0.103436	0.109199	0	0.0279362	0.0160275	0.0255804	0	0.0370207	0.106318	0.148098	0.0905928	0.0572419	0	0.00226764	0.00601847	0.084	0.281292	0.959003
TCGA-86-8074-01A	0	0.0005	0.0562058	0.0111315	0	0.0713239	0.0325434	0.0656682	0.0788953	0	0.0946733	0.0428936	0.0608485	0.101144	0	0.133615	0.0717338	0.101068	0.0279969	0	0.0411806	0.00862254	0.028	0.446859	0.893216
TCGA-86-8075-01A	0.0895985	0	0.127531	0.0408884	0	0.131671	0.0540434	0.0813282	0.0349061	0	0.0297233	0.0130952	0.0200811	0.0463878	0.00813593	0.0358719	0.165542	0.0520543	0	0.0487971	0	0.0203443	0.056	0.32461	0.943237
TCGA-86-8076-01A	0.101836	0	0.170221	0.178654	0	0	0	0.163297	0.0156155	0	0.0119345	0	0	0.0940641	0.0402581	0.0662495	0.0501552	0.0688264	0.0331124	0	0	0.00577653	0.024	0.475711	0.88725
TCGA-86-8278-01A	0	0.023302	0.192401	0.0943277	0	0.136879	0.175039	0.0252431	0	0	0.00647772	0	0.00546027	0.0222202	0.00455867	0.088764	0.0421297	0.078625	0.0996263	0	0	0.00494696	0.02	0.479214	0.894981
TCGA-86-8279-01A	0.0528322	0	0.014141	0	0	0.0892461	0	0	0.164206	0.0893385	0.0231925	0	0	0.136374	0	0.0839283	0.069845	0.262313	0.0023198	0.012263	0	0	0.03	0.42729	0.901085
TCGA-86-8280-01A	0.118478	0	0.0746506	0	0	0.118685	0	0.110728	0.0791733	0	0.0632134	0.0212958	0.0246247	0.0462697	0.0699376	0.0919417	0.0649825	0.0244624	0.0915582	0	0	0	0.01	0.580839	0.851688
TCGA-86-8358-01A	0.124381	0	0.120092	0.112834	0	0.0328552	0.0435599	0.057392	0.0439716	0	0.0267446	0	0	0.13626	0.0276776	0.0617568	0.206077	0.0019061	0.00449242	0	0	0	0.01	0.557985	0.842083
TCGA-86-8359-01A	0.0624112	0	0.0965481	0.359226	0	0.0173809	0.050676	0.114355	0.0914852	0	0	0.019825	0	0.102569	0.0159516	0.0192984	0.00841232	0.0007	0	0.0119785	0	0.0291803	0.374	0.09109	1.03456
TCGA-86-8585-01A	0.113785	0	0.0893402	0.174066	0	0	0.0487744	0.129182	0.00951018	0	0.0499577	0	0.0194321	0.173473	0.0249891	0.0671691	0.0650076	0.0222278	0.0130855	0	0	0	0.016	0.495477	0.870912
TCGA-86-8668-01A	0.0278357	0	0.138458	0.139999	0	0.0791204	0	0.122925	0.101264	0	0.0373345	0	0.0136375	0.0528913	0.0624823	0.0978578	0	0.0391335	0.08464	0	0	0.0024215	0.026	0.460411	0.89612
TCGA-86-8669-01A	0.0859946	0	0.0751297	0.0767744	0	0.0302244	0	0.0658156	0.153458	0	0.0627939	0	0.021264	0.00186269	0	0.0235488	0.00661492	0.388301	0.0082178	0	0	0	0.008	0.594335	0.828328
TCGA-86-8671-01A	0.0873232	0	0.0610353	0.112869	0	0.0281962	0	0.0459116	0.115481	0	0.0376908	0.0414401	0.00794328	0.154085	0.0505785	0.138975	0.0244334	0.0472659	0.0467716	0	0	0	0.008	0.588971	0.824669
TCGA-86-8672-01A	0	0	0.151141	0.294676	0	0	0.078501	0.146837	0	0	0	0.0120077	0.00401734	0.0268738	0.0180534	0.0828471	0.177303	0	0	0.00774339	0	0	0.038	0.392891	0.91973
TCGA-86-8673-01A	0.108529	0	0.109789	0.133154	0	0.0923951	0.115599	0.0286395	0.0161196	0	0	0.0322489	0	0.102233	0	0.0785951	0.00684225	0.121587	0	0.0521086	0	0.00216124	0.28	0.130485	1.01351
TCGA-86-8674-01A	0.119212	0	0.0819397	0.146161	0	0	0.0243974	0.200813	0	0	0.0338566	0.0273672	0.00725735	0.168913	0	0.0468089	0	0.102632	0	0.0406407	0	0	0.28	0.131084	1.02223
TCGA-86-A456-01A	0	0.0247017	0.00171732	0.0797709	0	0.211809	0	0.114516	0	0	0	0.0279713	0.0126716	0	0	0.205584	0	0.294434	0.0246459	0	0.00217937	0	0.084	0.28149	0.967605
TCGA-86-A4D0-01A	0.0679967	0	0.0871144	0.0573404	0	0	0.0997812	0.0204328	0	0.0285992	0.00362997	0.00179099	0	0	0	0.113469	0.29406	0.159769	0	0.0637769	0	0.00223993	0.138	0.212705	0.99142
TCGA-86-A4JF-01A	0	0.00385295	0.0484552	0.0500607	0	0	0	0.175464	0	0.0156959	0.0240717	0	0.0024707	0.0123548	0	0.0994722	0	0.485769	0.082333	0	0	0	0.002	0.744221	0.720782
TCGA-86-A4P7-01A	0.074715	0	0.14769	0.177019	0	0.0294737	0	0.156847	0.0142553	0	0.0431161	0.00535103	0.0224816	0	0.00193149	0.0743014	0.0156378	0.171448	0.0657327	0	0	0	0.112	0.242475	0.971142
TCGA-86-A4P8-01A	0	0.0417241	0.0163353	0.0497252	0	0.114897	0	0.0917121	0.0736819	0.015042	0	0.0533708	0.00289242	0	0.0205187	0.185311	0.0231975	0.220948	0.0860843	0	0.00264945	0.00191022	0.028	0.44666	0.895033
TCGA-91-6828-01A	0.0573667	0	0.0388906	0.00664578	0	0.236193	0.1083	0.103595	0	0	0.0592251	0	0.0225756	0	0	0.121759	0.0447769	0.192704	0	0	0	0.00796944	0.028	0.438306	0.902649
TCGA-91-6829-01A	0.0540049	0	0.0259095	0.0585943	0	0.142035	0	0	0.0768451	0	0.0207981	0.0472408	0.00169537	0.039525	0	0.14048	0.0428294	0.0987756	0.24324	0	0	0.00802707	0.028	0.441871	0.893888
TCGA-91-6830-01A	0	0.0072701	0.0284387	0.0803221	0	0	0	0.128686	0.0925474	0	0	0.0729824	0.00493232	0.0315178	0	0.069594	0.00697682	0.337912	0.117012	0	0	0.021809	0.046	0.363231	0.929019
TCGA-91-6831-01A	0.152928	0	0.198429	0	0	0.130216	0.0466745	0	0.05124	0	0	0.0623691	0.00743764	0.0871881	0	0.0893792	0.0959152	0.0430573	0	0.0246862	0	0.0104797	0.01	0.523184	0.866639
TCGA-91-6835-01A	0.110461	0	0.0140134	0.0673928	0	0.141533	0	0.228576	0.0004	0	0.0898368	0	0	0.119396	0.0607998	0.100449	0.0469673	0	0.00517288	0.0150053	0	0	0.01	0.55742	0.844366
TCGA-91-6836-01A	0	0.237433	0.0204722	0	0	0.279292	0.139484	0.0489629	0	0.018154	0	0	0	0.0322689	0	0.00442731	0.0729222	0.0950969	0	0.0437431	0	0.00774256	0.426	0.0693423	1.03611
TCGA-91-6840-01A	0.13581	0	0.0693718	0.0600828	0	0.00842328	0	0.230427	0	0	0.0473927	0	0.0119189	0.050786	0.0524189	0.0649162	0	0.202761	0.0656913	0	0	0	0.008	0.59091	0.840196
TCGA-91-6847-01A	0.182153	0	0.00649851	0.00478498	0	0.151529	0	0	0.249078	0	0.184138	0	0.0431563	0.111285	0	0	0.0405128	0	0	0	0.0268651	0	0.808	-0.0245	1.0763
TCGA-91-6848-01A	0.0656026	0	0.0848611	0.0487315	0	0.173113	0.256694	0.0436224	0	0	0.0561116	0.00196885	0.0318913	0.0273467	0.0328995	0.0777136	0.0595766	0	0	0.0330418	0	0.00682545	0.112	0.239924	0.970723
TCGA-91-6849-01A	0.0757892	0	0.116309	0.04487	0	0.0320941	0.0245968	0.282117	0	0	0.103783	0	0	0.206641	0.00753685	0.0603509	0.0120539	0.00799533	0	0.0258637	0	0	0.014	0.503959	0.865551
TCGA-91-7771-01A	0.100396	0	0.0245213	0.00862593	0.0151988	0.112317	0.0209704	0.248302	0	0	0.0557265	0.0620332	0.0155724	0.0129166	0.0540866	0.1085	0.0423291	0.048071	0.0650172	0	0	0.00541551	0.038	0.402613	0.916661
TCGA-91-8496-01A	0	0.0268738	0	0.0126047	0	0.143524	0	0.0179087	0.107907	0.00817012	0	0.0586138	0.0238951	0	0.00843422	0.182038	0.0710832	0.189899	0.109263	0	0.0112227	0.0285618	0.034	0.415346	0.906987
TCGA-91-8497-01A	0.0967916	0	0.0968826	0.0462932	0	0.0863674	0	0.181373	0.0551666	0	0.0912605	0.00275435	0.019676	0.0186045	0.0004	0.0457549	0.0520328	0.0738851	0.13131	0	0	0.00147192	0.058	0.321693	0.944848
TCGA-91-8499-01A	0.141931	0	0.0646399	0.0983887	0	0	0.0275873	0.0697419	0.023515	0.00759979	0	0	0	0.00611789	0.0481811	0.0623492	0.446254	0	0	0.00369451	0	0	0.004	0.644432	0.788515
TCGA-91-A4BC-01A	0.102292	0	0.224702	0.231167	0	0.0285218	0.155292	0.0477768	0	0.019681	0.0377299	0	0.00251631	0	0	0.0846717	0.0140411	0.0246005	0.0221971	0	0	0.00481071	0.01	0.529051	0.874358
TCGA-91-A4BD-01A	0	0.12161	0.0463018	0.129699	0	0	0	0	0.00435152	0.0638371	0	0	0.0866301	0	0.0499068	0.198118	0.0512001	0.0864074	0.159587	0	0	0.00235189	0.04	0.379544	0.922364
TCGA-93-7347-01A	0.0588317	0	0.0219846	0	0	0.140623	0	0.0771547	0.134065	0.118004	0.00524051	0	0	0.189655	0.00696368	0.123626	0.0270533	0.0645831	0.0322153	0	0	0	0.01	0.57294	0.828341
TCGA-93-7348-01A	0.129392	0	0.19854	0.020904	0	0.0264126	0.0902224	0.225601	0	0	0.0417541	0.0121502	0.0002	0.124408	0	0.0365095	0.0146186	0.045967	0.0333015	0	0	0	0.03	0.428213	0.9079
TCGA-93-8067-01A	0.0968979	0	0.0105235	0.193159	0	0.0117047	0.0230503	0.139994	0.037241	0	0.0300039	0.0199388	0.0133408	0.0459384	0	0.10823	0.114421	0.15519	0	0	0	0.0004	0.096	0.262136	0.968422
TCGA-93-A4JN-01A	0.123262	0	0.207327	0.0376858	0	0.0603877	0	0.055703	0.0800571	0	0.0394901	0.0107186	0.0142958	0.0374542	0	0.0791576	0	0.137756	0.116705	0	0	0	0.016	0.501178	0.880789
TCGA-93-A4JO-01A	0.0895099	0	0.122219	0.132768	0	0.0514682	0.0009	0.0697324	0.0948965	0	0.0226915	0.0198743	0.0156144	0.141686	0.0268779	0.148278	0	0.0370173	0.0229209	0.00356342	0	0	0.008	0.585101	0.830025
TCGA-93-A4JP-01A	0	0.0471266	0	0.0900397	0	0	0	0.385935	0.0004	0	0.0511149	0	0.011979	0.0108388	0	0.0659034	0.0123912	0.210331	0.113982	0	0	0	0.038	0.398074	0.916968
TCGA-93-A4JQ-01A	0.0839091	0	0.0467732	0.096814	0	0.101553	0.0878194	0.230593	0	0	0.103692	0	0	0.126818	0.0448246	0.0516412	0	0.00689806	0	0.0186639	0	0	0.01	0.54761	0.855847
TCGA-95-7039-01A	0.0315464	0	0.00591953	0.277379	0	0	0	0.174963	0.0901543	0	0	0.0579253	0.0137754	0.0608103	0.0142164	0.0864533	0	0.136147	0.0507108	0	0	0	0.36	0.0974211	1.02884
TCGA-95-7043-01A	0.0920023	0	0.0928849	0.165199	0	0.132724	0.0496345	0.0295803	0.122747	0	0.0841246	0	0.0260435	0	0.0161299	0.0753561	0.048923	0.0458133	0.018838	0	0	0	0.856	-0.0354	1.06192
TCGA-95-7562-01A	0.128936	0	0.0495967	0.0520512	0	0.103426	0	0.135984	0.0254504	0	0.0205342	0	0	0.0255274	0	0.125627	0.0619236	0.247866	0.0134861	0	0	0.00959056	0.01	0.549367	0.850853
TCGA-95-7567-01A	0.0239071	0	0.214713	0.0718896	0	0.134038	0.0958915	0.0654731	0.0570156	0	0	0.0070178	0	0.0277852	0.0152868	0.0708514	0.111498	0.0901592	0.0118983	0	0	0.00257528	0.132	0.220712	0.979181
TCGA-95-7944-01A	0	0.0282211	0	0.264792	0	0.010283	0.135333	0.14409	0	0	0	0.124378	0	0.0437844	0.0609723	0.111387	0.0699443	0	0	0	0	0.00681365	0.048	0.347047	0.936386
TCGA-95-7947-01A	0.109314	0	0.0599137	0.149782	0	0.110417	0	0.0652053	0.049398	0	0.0447184	0	0.0127394	0.0188661	0.0508626	0.116098	0.0464031	0.142718	0.0234574	0	0	0.0001	0.028	0.435157	0.901095
TCGA-95-7948-01A	0	0.102599	0.0878886	0.243162	0	0.0267093	0.0936409	0.122005	0	0	0.00740188	0.091282	0.0500224	0.00286455	0	0.0553278	0.0055472	0.0398524	0.0704625	0	0	0.00123489	0.296	0.122287	1.01385
TCGA-95-8039-01A	0	0.047675	0	0.0039323	0.0003	0.0774732	0	0.0870909	0.0818224	0	0.0800348	0	0.0352653	0	0.0864525	0.211153	0.0691018	0.139835	0.0798136	0	0	0	0.01	0.529532	0.85708
TCGA-95-8494-01A	0	0.103647	0.00329907	0.0539052	0	0.212833	0	0.0337083	0.0517318	0	0.0525244	0.0208339	0.0935095	0.011114	0.00686473	0.0591	0.18893	0.0690857	0.00928837	0.0296239	0	0	0.072	0.295385	0.954888
TCGA-95-A4VK-01A	0.191983	0	0.055055	0.172823	0	0	0.0254985	0.307529	0.0304114	0	0.0527836	0	0.0168436	0.0570744	0.0298009	0.0232564	0.00555979	0.00980344	0.0215785	0	0	0	0.294	0.125335	1.01574
TCGA-95-A4VN-01A	0	0.0433469	0.0129915	0.231907	0	0.00392027	0.0563759	0.223364	0	0	0.0374549	0.0163838	0.0185335	0.0465194	0.0300211	0.148747	0.001	0.0815487	0	0.037533	0	0.0103707	0.028	0.433709	0.9014
TCGA-95-A4VP-01A	0.110932	0	0.143691	0.192041	0	0.0587405	0.00604953	0.16793	0	0	0.0743061	0	0.0177584	0.00518361	0.0137958	0.0827009	0	0.111352	0.01552	0	0	0	0.182	0.185066	0.992515
TCGA-97-7546-01A	0.0648999	0	0.0323745	0.0833106	0	0.0206124	0	0.262046	0.0173619	0	0.0415877	0.0231126	0.0361308	0	0	0.0842463	0	0.214642	0.11366	0	0	0.00601532	0.038	0.392853	0.918914
TCGA-97-7547-01A	0.0408176	0	0.104927	0.0934887	0	0.0290653	0	0.19464	0.0557719	0	0.0988845	0	0.0369546	0.0483486	0.102349	0.0821339	0.0371628	0	0.0754564	0	0	0	0.032	0.422147	0.909376
TCGA-97-7552-01A	0.118785	0	0.100998	0.251167	0	0.0224851	0	0.0447496	0.108492	0	0	0.0212108	0.0002	0.0659481	0.0557133	0.0240281	0.0183676	0.131215	0.0365964	0	0	0	0.008	0.592909	0.837899
TCGA-97-7553-01A	0.0668292	0	0.0253575	0.139124	0	0.0756985	0	0.110752	0	0	0.0307925	0.0259556	0.0298792	0	0	0.0996636	0.0384975	0.26937	0.0709099	0	0	0.0171714	0.086	0.275752	0.962558
TCGA-97-7554-01A	0.133129	0	0.209776	0.0273483	0	0.0514632	0	0.0698472	0.0841852	0	0	0.0208659	0	0.087245	0.0181657	0.0269215	0.13774	0.110287	0.0230255	0	0	0	0.006	0.606311	0.834797
TCGA-97-7937-01A	0	0.0226758	0.0221363	0	0	0.114085	0	0.064236	0.106681	0	0.127215	0.0688776	0	0.191384	0.00165438	0.060025	0	0.117061	0.094671	0.00740156	0	0.00189613	0.03	0.43128	0.899094
TCGA-97-7938-01A	0.0287177	0	0.0161763	0.0511144	0	0.114067	0	0.282376	0.0346958	0	0.00301998	0.00975139	0.00854503	0.0153473	0	0.0728928	0	0.231426	0.13187	0	0	0	0.138	0.214417	0.986048
TCGA-97-7941-01A	0.0586331	0	0.0182489	0.0945595	0	0.0165441	0	0.121201	0.201287	0	0.00230462	0.0112092	0.00427282	0	0.0348428	0.0693225	0.0638065	0.190679	0.113088	0	0	0	0.01	0.529853	0.868957
TCGA-97-8171-01A	0	0.00822099	0.00941205	0	0.0001	0.0475888	0	0.0330813	0.18088	0.055205	0.035148	0.0893991	0	0.111998	0	0.0489613	0	0.321321	0.0586995	0	0	0	0.026	0.457404	0.887528
TCGA-97-8172-01A	0.152806	0	0.0477318	0.00637572	0	0.101071	0	0.111888	0.111898	0	0.0688627	0	0	0.0498001	0.0296415	0.0868392	0.0101386	0.0433793	0.179568	0	0	0	0.01	0.564443	0.846551
TCGA-97-8174-01A	0.0313379	0	0.0513926	0.11277	0	0.0738315	0	0.106204	0.157541	0	0.0147943	0	0.0143864	0	0.0275486	0.102612	0	0.233974	0.0723723	0	0	0.00123498	0.006	0.604642	0.836875
TCGA-97-8175-01A	0.0642154	0	0	0	0.0134257	0	0	0.102072	0.199232	0	0.0612464	0	0.0060829	0.109486	0	0.0238488	0.237599	0.154868	0	0.0267252	0	0.00119906	0.074	0.289155	0.961034
TCGA-97-8176-01A	0.131266	0	0.0458867	0.131463	0	0.0605627	0.0136758	0.0529605	0.0198439	0	0.0509889	0	0.012544	0.0723264	0.0124937	0.189176	0.0175967	0.124478	0.0256899	0	0	0.0390471	0.066	0.301737	0.954478
TCGA-97-8177-01A	0.076356	0	0.0437841	0.0387153	0	0	0	0.171937	0.0346417	0	0.0300687	0.0450717	0.0216732	0.0367394	0.0283455	0.0352986	0.119336	0.205636	0.108897	0.00196572	0	0.00153328	0.01	0.56655	0.84981
TCGA-97-8179-01A	0	0.00963254	0	0.147551	0	0.102992	0	0.0650008	0.159719	0	0	0.0631649	0.0265893	0.0137256	0	0.0761959	0.166041	0.101072	0.0490471	0	0.0192688	0	0.346	0.102117	1.02308
TCGA-97-8547-01A	0	0	0.00820183	0	0	0.136308	0.037173	0.0170027	0.0586632	0.0500678	0	0.0463432	0	0.379956	0.0006	0.142252	0.0762027	0.00338819	0.0437943	0	0	0	0.002	0.740239	0.67307
TCGA-97-8552-01A	0.0325886	0	0.00533051	0.100978	0	0.0908705	0	0.108276	0.14555	0	0.0135357	0.00861416	0.0327595	0	0	0.0679539	0.0747588	0.234639	0.0835459	0	0	0.0006	0.038	0.389688	0.919923
TCGA-97-A4LX-01A	0.0517666	0	0.0883197	0.0306018	0	0.161396	0.0345514	0.15153	0	0	0.043738	0	0.00432662	0.0277255	0.0438812	0.132766	0.0876738	0.0548093	0.0837385	0	0	0.00317583	0.026	0.460539	0.895328
TCGA-97-A4M0-01A	0	0.0110874	0.00537784	0.111223	0	0.125433	0.0176008	0.0461659	0.0475742	0	0	0.0995049	0.0390548	0	0.00282051	0.154853	0.0190325	0.264669	0.0556036	0	0	0	0.028	0.442702	0.89524
TCGA-97-A4M1-01A	0	0.0683789	0	0.078707	0	0.0522558	0	0.0924448	0.133699	0	0.0132084	0.0160329	0.0263495	0	0	0.137675	0.0924561	0.160255	0.12852	0	0	0	0.018	0.485219	0.881659
TCGA-97-A4M2-01A	0.0245408	0	0.0948726	0.203188	0	0.0039864	0	0.0655788	0.0391598	0	0.0169315	0.0446211	0.0380245	0	0.0373006	0.130921	0.0689528	0.140376	0.0915459	0	0	0	0.04	0.377249	0.923575
TCGA-97-A4M3-01A	0.0666997	0	0.0316469	0.0377136	0	0.14295	0	0.249928	0.120186	0	0	0.0326874	0.0128362	0.0109486	0	0.0966977	0.0209752	0.155379	0.0213519	0	0	0	0.372	0.0923348	1.02183
TCGA-97-A4M5-01A	0.0431368	0	0.0389009	0.157609	0	0.0356743	0	0.111881	0.0237336	0	0.0755186	0.0399116	0.0342279	0.0002	0.0376917	0.194299	0	0.10653	0.0942147	0	0	0.00645266	0.066	0.308444	0.949255
TCGA-97-A4M6-01A	0.0485452	0	0.0395933	0.156454	0	0.192909	0	0.0130846	0.049955	0	0.0589644	0.0004	0.0298585	0.0119896	0.106317	0.113161	0.149593	0	0.026848	0.0005	0	0.00184362	0.06	0.313787	0.948313
TCGA-97-A4M7-01A	0.0458639	0	0.0713953	0	0	0.203946	0	0.153849	0.0404969	0	0.0589812	0.0220974	0.0285902	0	0.0297003	0.169877	0.0252302	0.0647232	0.0824802	0	0	0.00276916	0.034	0.416702	0.911191
TCGA-99-7458-01A	0.0387706	0	0.0192657	0.144433	0	0.152149	0	0.124038	0.0253097	0	0.00111611	0.0195247	0	0.0356115	0.0291877	0.134374	0.0518568	0.131965	0.0923979	0	0	0	0.02	0.481236	0.88083
TCGA-99-8025-01A	0.151017	0	0.0709193	0.0735447	0	0.0834622	0.086157	0.0622298	0.100605	0	0.0274756	0	0	0.206327	0.00560954	0.107953	0	0.0124916	0.0122085	0	0	0	0.09	0.271568	0.973037
TCGA-99-8028-01A	0.0922982	0	0.160065	0.0780252	0	0.0856359	0.0227685	0.0898644	0.0538743	0.0286681	0	0	0	0.0966183	0.0369034	0.0886936	0.150442	0.0158805	0	0	0	0.0003	0.01	0.554596	0.851606
TCGA-99-8032-01A	0.0803736	0	0.36427	0.0203487	0	0.161966	0.0376393	0.0556826	0	0	0.0504687	0	0	0.0511305	0.017919	0.0263697	0.086799	0.0113714	0.0295686	0	0	0.00609274	0.01	0.538593	0.864178
TCGA-99-8033-01A	0	0.0195544	0	0.328397	0	0	0.0179596	0.199461	0	0	0	0.132435	0.0379794	0.0978333	0.0287436	0.00759276	0.0560791	0.0512061	0.00976154	0	0.0129965	0	0.132	0.220936	0.992678
TCGA-99-AA5R-01A	0.078565	0	0.0823788	0.161822	0	0	0	0.323279	0.0598167	0	0	0	0	0.0419104	0.0565491	0.06613	0	0.101534	0.0280151	0	0	0	0.004	0.633018	0.83118
TCGA-J2-8192-01A	0.0317191	0	0	0	0	0.276171	0.0105978	0	0.127362	0	0.113019	0	0.0240258	0.0889244	0.00505338	0.173162	0.040849	0.0314811	0.0731059	0	0	0.00453035	0.018	0.490688	0.873225
TCGA-J2-8194-01A	0.0983913	0	0.0311764	0	0	0.244332	0.0880491	0.114364	0.0444476	0	0.116757	0	0.0553773	0	0.0429121	0.0894636	0.0338101	0	0	0.0108138	0	0.0301059	0.522	0.0390602	1.03562
TCGA-J2-A4AD-01A	0.022179	0	0.0470397	0.071182	0	0.141717	0	0.00905581	0.173061	0	0.00558735	0.0765281	0.0217179	0.0648837	0	0.0393717	0.116502	0.104961	0.106213	0	0	0	0.138	0.215023	0.982711
TCGA-J2-A4AE-01A	0.0654268	0	0.0923974	0.107042	0	0.00668621	0	0.349646	0	0	0.0453858	0.020788	0.0211356	0	0.0133562	0.0524005	0	0.171236	0.0544994	0	0	0	0.072	0.293898	0.954799
TCGA-J2-A4AG-01A	0.0941383	0	0.0679197	0.115919	0	0.0496158	0.054887	0.331107	0	0	0.0638133	0	0.0288717	0.014868	0.0128122	0.0511825	0.0404899	0.0562596	0.00266468	0.0132409	0	0.00221093	0.048	0.355385	0.935175
TCGA-L4-A4E5-01A	0.001	0.0107054	0.107895	0.0502532	0	0.0540245	0	0.0376196	0.164114	0	0.0458063	0	0	0.146176	0	0.0276785	0.167219	0.18754	0	0	0	0	0.048	0.348728	0.937113
TCGA-L4-A4E6-01A	0	0.0184981	0.0126837	0.0491722	0	0.117288	0	0.118716	0.0936968	0	0	0.00452717	0.00447582	0	0	0.180546	0	0.328333	0.0695702	0	0	0.00249276	0.112	0.235385	0.98418
TCGA-L9-A443-01A	0.0202413	0	0	0.171991	0	0.0236118	0.00202566	0.265073	0	0	0.0862119	0.00268444	0.0620428	0.100741	0.0959219	0.0518708	0.0464946	0	0.0710904	0	0	0	0.25	0.147915	1.01032
TCGA-L9-A444-01A	0.0622636	0	0.208928	0.321634	0	0	0.0435239	0	0	0	0	0.0847068	0.013845	0.0258036	0.0737619	0.119803	0.00729906	0.0133058	0.0222342	0	0	0.00289071	0.016	0.492244	0.876221
TCGA-L9-A50W-01A	0	0	0.0667587	0	0	0.0565761	0	0.0760377	0.0790152	0	0.0793985	0.212028	0.0261316	0	0.031139	0.0606823	0.0431105	0.0809987	0.188123	0	0	0	0.028	0.432959	0.898749
TCGA-L9-A5IP-01A	0	0.0778037	0.178327	0.135491	0	0.115571	0	0.0585528	0.0749148	0	0.0138704	0.061103	0.00777913	0.022753	0	0.0529728	0.0581847	0.00635324	0.00921203	0.0128532	0.0956546	0.0186032	0.254	0.145104	1.0038
TCGA-L9-A743-01A	0.0697557	0	0.108568	0.0695339	0	0	0.0637178	0.295788	0	0	0.113632	0	0.0280351	0.035342	0.0161248	0.0379729	0.0923724	0.0560977	0.0124438	0.0006	0	0	0.048	0.361641	0.933374
TCGA-L9-A7SV-01A	0	0.0936012	0.0600986	0	0	0.111624	0	0.0563092	0.0809811	0	0.0180561	0.12335	0.0387126	0.0417292	0	0.0683283	0.0553999	0.14576	0.106049	0	0	0	0.776	-0.0179	1.05597
TCGA-L9-A8F4-01A	0.101988	0	0.185937	0.132618	0	0.0559268	0	0.0992782	0	0	0.0504048	0	0	0.0836053	0.0624045	0.0698539	0.0938832	0	0.0641004	0	0	0	0.008	0.58667	0.843717
TCGA-MN-A4N1-01A	0.0345237	0	0.0189413	0.00119379	0	0.0848445	0	0.115912	0.127514	0.0152352	0	0	0.00690038	0.243954	0	0.103758	0.0431077	0.172899	0.0312176	0	0	0	0.032	0.424723	0.906249
TCGA-MN-A4N4-01A	0.148143	0	0.166875	0.0193922	0	0	0.110487	0.0278145	0.058769	0.0509464	0	0	0	0.285756	0.0162525	0.0681984	0	0	0.0363533	0.0108842	0	0.0001	0.002	0.749897	0.707622
TCGA-MN-A4N5-01A	0.0500527	0	0.0416748	0.192688	0	0.029075	0	0.188028	0.0613163	0	0.0135588	0.0239665	0	0.030621	0.0556987	0.127481	0.0166767	0.142998	0.0261646	0	0	0	0.116	0.233197	0.977148
TCGA-MP-A4SV-01A	0	0.021929	0.10658	0.112486	0	0.140625	0.0351677	0.137455	0	0	0	0.166264	0	0.0227246	0.0551168	0.0525474	0.111827	0.0224462	0	0.0112148	0	0.0036168	0.04	0.379589	0.923966
TCGA-MP-A4SW-01A	0.110472	0	0.156846	0.097352	0.0189425	0	0	0.0233834	0.0965142	0	0.0923315	0	0.0251745	0.0742399	0.0595744	0.0802868	0.0517316	0.0884145	0.019018	0.00571851	0	0	0.03	0.431931	0.903625
TCGA-MP-A4SY-01A	0.022344	0	0.0159271	0	0	0.215955	0	0	0.0922485	0	0.0421033	0.0166132	0.00622025	0.2188	0.0119587	0.15881	0.145637	0	0.0533828	0	0	0	0.034	0.415611	0.91313
TCGA-MP-A4T4-01A	0.0423301	0	0.19922	0.108791	0	0.0827905	0.0278427	0.112488	0	0.0284733	0.0151191	0	0	0.0654581	0.0445793	0.140669	0.0450021	0.0245332	0.0627037	0	0	0	0.008	0.588	0.844328
TCGA-MP-A4T6-01A	0.0355531	0	0.0672391	0.170293	0	0	0	0.123996	0.116513	0	0.0342438	0.0444223	0.017493	0.156125	0.0345802	0.0391297	0.0523379	0.0629401	0.0451343	0	0	0	0.034	0.414876	0.907868
TCGA-MP-A4T7-01A	0.073628	0	0.00632993	0.109569	0	0	0	0.144597	0.222671	0	0	0.027265	0.010368	0.0285876	0.00539341	0.0673076	0.036307	0.235143	0.0328336	0	0	0	0.112	0.239098	0.974076
TCGA-MP-A4T8-01A	0.0625175	0	0.0423047	0.0738456	0	0.130243	0	0.0593077	0.190736	0	0	0.0385953	0	0.267506	0	0.0832126	0	0.0285225	0.0232089	0	0	0	0.034	0.410607	0.912524
TCGA-MP-A4T9-01A	0.0009	0	0.00832446	0.137841	0	0.0887261	0	0.0635626	0.0964693	0	0	0.0925006	0.030629	0.0331002	0	0.0965308	0	0.265345	0.0809616	0	0	0.00509433	0.1	0.254428	0.97289
TCGA-MP-A4TA-01A	0.0758337	0	0.215121	0.128955	0	0	0.0684697	0	0.0215266	0	0.0238513	0.0437614	0.0152846	0.0949414	0.0166486	0.0970433	0.116396	0.068543	0	0.00971433	0	0.00391004	0.032	0.423496	0.904984
TCGA-MP-A4TC-01A	0.0095763	0	0.0512638	0.17632	0	0.0702259	0.1081	0.110727	0.0377535	0	0.0147112	0.00787116	0	0.2351	0	0.102054	0.0330548	0.0146856	0	0.0285566	0	0	0.004	0.639566	0.783076
TCGA-MP-A4TD-01A	0.140873	0	0.221623	0.124893	0	0	0	0.144428	0.00790905	0	0.0830694	0	0.0222622	0.117804	0.0177444	0.0684353	0.00811227	0.010918	0.0319275	0	0	0	0.01	0.537172	0.859701
TCGA-MP-A4TE-01A	0.204807	0	0.200921	0.145796	0.0104883	0	0.107875	0.0840744	0	0	0.076009	0	0.0160368	0.0322614	0	0.032498	0.00943033	0.0492331	0	0.0185632	0	0.0120059	0.808	-0.0241	1.05864
TCGA-MP-A4TF-01A	0.0193603	0	0.308633	0	0	0.0463229	0.0846549	0	0	0.0935568	0.0730587	0	0	0.0820437	0	0.00288277	0.118272	0.137143	0	0.0202694	0	0.0138025	0.026	0.462006	0.891813
TCGA-MP-A4TH-01A	0.0859207	0	0.1109	0.0857286	0	0.073501	0	0.139427	0.0557643	0	0.0529504	0	0	0.0175754	0.00614151	0.0522689	0	0.2574	0.0624215	0	0	0	0.016	0.491853	0.882347
TCGA-MP-A4TI-01A	0.0334333	0	0.0260019	0.186544	0	0.0852952	0.103016	0.0823693	0	0	0.0281022	0.015952	0.0203173	0.118868	0.0790958	0.126871	0.0437952	0.0114511	0.0319603	0	0	0.00692713	0.01	0.562614	0.841259
TCGA-MP-A4TJ-01A	0.181696	0	0.142276	0.0577001	0	0	0.087619	0.268553	0	0	0.00914858	0	0	0.0415358	0.0342931	0.028369	0.078942	0.0662472	0.00362043	0	0	0	0.024	0.467443	0.896245
TCGA-MP-A4TK-01A	0.136767	0	0.146006	0	0	0.0818802	0.0418165	0.108381	0.0195126	0	0.0408859	0	0	0.222901	0.0207662	0.141175	0.0113135	0.010508	0.0178589	0	0	0.0002	0.004	0.68135	0.759887
TCGA-MP-A5C7-01A	0.0671704	0	0.0264273	0	0	0	0	0.109652	0.165644	0.0231861	0.00994427	0.0990599	0.00548554	0.0184322	0	0	0	0.418639	0.0563597	0	0	0	0.01	0.518559	0.861387
TCGA-NJ-A4YF-01A	0.0509306	0	0.118236	0	0	0.101109	0.00474376	0.162299	0	0	0.0774713	0	0	0.343989	0	0.0503407	0.0697626	0	0	0.0150391	0	0.00607805	0.026	0.459545	0.892487
TCGA-NJ-A4YG-01A	0	0.0248583	0.0554124	0.118859	0	0	0	0.0608758	0.0227036	0	0.08527	0	0.0244113	0	0.0352313	0.216348	0.0299209	0.167253	0.154885	0	0	0.00397193	0.038	0.404815	0.911157
TCGA-NJ-A4YI-01A	0	0.112591	0.00837514	0	0	0.187109	0.0241495	0.00959955	0.118606	0	0.0406319	0.0691769	0.0138892	0.00837161	0.0180262	0.170062	0.140998	0.0464231	0.0112572	0	0	0.0207341	0.096	0.262298	0.967059
TCGA-NJ-A4YP-01A	0	0.0258356	0.0635841	0.155889	0	0.0500931	0.196019	0.0733547	0.00119543	0	0	0.0371035	0.00308312	0.0888489	0.0163626	0.0990455	0.0202125	0	0	0.161138	0	0.00823502	0.086	0.27584	0.964072
TCGA-NJ-A4YQ-01A	0.131685	0	0.206836	0.142898	0	0	0	0.164184	0	0	0.023868	0.00105002	0	0.132629	0.0699475	0.0942519	0	0	0	0.0280096	0	0.00464185	0.004	0.626413	0.814718
TCGA-NJ-A55A-01A	0.0532396	0.00871799	0.0649561	0.174815	0	0.0476172	0	0.151569	0.0407836	0	0.0687422	0	0.0263678	0	0.025154	0.0828793	0	0.121079	0.13408	0	0	0	0.054	0.326916	0.942599
TCGA-NJ-A55O-01A	0.073118	0	0.0222646	0.065604	0	0.0302512	0	0.0425666	0.217461	0	0	0.0390884	0.00184503	0	0.00525706	0.11819	0	0.328887	0.0551882	0	0	0.0003	0.02	0.480938	0.881162
TCGA-NJ-A55R-01A	0.175371	0	0.340348	0.00660794	0	0	0.033088	0.105997	0.0178073	0	0.0546765	0	0	0.161823	0	0.0169168	0.011975	0.025211	0.0501784	0	0	0	0.018	0.486326	0.876469
TCGA-NJ-A7XG-01A	0	0.0212646	0.00677076	0	0	0.102185	0.00818168	0.0103296	0.0985404	0	0	0.100146	0	0	0	0.0348876	0	0.444643	0.173052	0	0	0	0.072	0.295537	0.968179
TCGA-O1-A52J-01A	0.00538482	0	0	0	0	0.0822646	0	0.105428	0.0870757	0.0155311	0	0.0493257	0.0275813	0	0	0.0803007	0	0.476113	0.0709954	0	0	0	0	0.780475	0.701613
TCGA-S2-AA1A-01A	0.140003	0	0.260939	0.183433	0	0	0.00403996	0.145913	0	0	0.0446022	0.00549317	0.0250163	0.0470229	0.0269082	0.0404681	0.0271745	0	0.0489864	0	0	0	0.004	0.633313	0.827584

## Sheet: S3_GENE
Supplementary Table S3. Differentially expressed genes of TME phenotypes in the TCGA cohort
Gene name	Gene id	Frequence	Gene cluster
ABCB1	ENSG00000085563	100	1
CCL19	ENSG00000172724	100	2
CD19	ENSG00000177455	100	2
CD79A	ENSG00000105369	100	2
CR2	ENSG00000117322	100	2
CXCL13	ENSG00000156234	100	2
DUSP1	ENSG00000120129	100	1
FOSB	ENSG00000125740	100	1
MS4A1	ENSG00000156738	100	2
VPREB3	ENSG00000128218	100	2
SCTR	ENSG00000080293	99	1
CD69	ENSG00000110848	98	2
C7	ENSG00000112936	97	1
FAM107A	ENSG00000168309	96	1
ZFP36	ENSG00000128016	96	1
ATP1A2	ENSG00000018625	95	1
PTGDS	ENSG00000107317	95	2
CD27	ENSG00000139193	94	2
SGCA	ENSG00000108823	94	1
ADAMTS8	ENSG00000134917	93	1
DNASE1L3	ENSG00000163687	93	1
KLF2	ENSG00000127528	93	1
MYL3	ENSG00000160808	93	1
TMPRSS2	ENSG00000184012	93	1
ADH1B	ENSG00000196616	92	1
NR4A3	ENSG00000119508	92	1
CRY2	ENSG00000121671	91	1
NR4A1	ENSG00000123358	91	1
PLLP	ENSG00000102934	91	1
TNFRSF17	ENSG00000048462	91	2
TNR	ENSG00000116147	91	1
CHRDL1	ENSG00000101938	90	1
MZB1	ENSG00000170476	90	2
RASGRP2	ENSG00000068831	90	2
TCF21	ENSG00000118526	90	1
C1orf116	ENSG00000182795	89	1
GFRA1	ENSG00000151892	89	1
COL4A4	ENSG00000081052	88	1
PPP1R15A	ENSG00000087074	88	1
MMRN1	ENSG00000138722	87	1
TBX4	ENSG00000121075	87	1
ART4	ENSG00000111339	86	1
JUN	ENSG00000177606	86
RFX2	ENSG00000087903	86	1
ADAMTS1	ENSG00000154734	85	1
CHI3L2	ENSG00000064886	85	1
CPM	ENSG00000135678	85	1
HSPB6	ENSG00000004776	85	1
ABI3BP	ENSG00000154175	84	1
CNTFR	ENSG00000122756	83	1
COL4A3	ENSG00000169031	83	1
FGF7	ENSG00000140285	83	1
GADD45B	ENSG00000099860	83	1
HAS1	ENSG00000105509	83	1
JUND	ENSG00000130522	83	1
NR4A2	ENSG00000153234	83	1
SLPI	ENSG00000124107	83	1
TMOD1	ENSG00000136842	83	1
ATP8A1	ENSG00000124406	82	1
CA3	ENSG00000164879	82	1
EMP2	ENSG00000213853	82	1
IVL	ENSG00000163207	82	1
KCNA5	ENSG00000130037	82	1
MAL	ENSG00000172005	82	2
PDE2A	ENSG00000186642	82	1
SELENBP1	ENSG00000143416	82	1
TSC22D3	ENSG00000157514	82	1
A2M	ENSG00000175899	81	1
CCL14	ENSG00000276409	81	1
CXCL12	ENSG00000107562	81	1
SELE	ENSG00000007908	81	1
SOX17	ENSG00000164736	81	1
CD37	ENSG00000104894	80	2
HSPB3	ENSG00000169271	80	1
PGM5	ENSG00000154330	80	1
PLK1	ENSG00000166851	80	1
PRG4	ENSG00000116690	80	1
*Significance in Cox analysis were highlighted in red

## Sheet: S4_KEGG
Supplementary Table S4. Pathway enrichment analyses (KEGG) of G1 and G2
Enriched pathways in G1
ID	Description	GeneRatio	BgRatio	pvalue	p.adjust	qvalue	geneID	Count
hsa04925	Aldosterone synthesis and secretion	4/34	98/8102	0.00070666	0.0537611	0.0477609	477/3164/4929/5138	4
hsa04933	AGE-RAGE signaling pathway in diabetic complications	4/34	100/8102	0.000762569	0.0537611	0.0477609	1286/3725/1285/6401	4
hsa04010	MAPK signaling pathway	6/34	294/8102	0.00123651	0.0581159	0.0516297	1843/3164/3725/2252/4616/3727	6
hsa05418	Fluid shear stress and atherosclerosis	4/34	139/8102	0.00258043	0.0909601	0.0808081	1843/10365/3725/6401	4
hsa04512	ECM-receptor interaction	3/34	88/8102	0.00581021	0.122969	0.109244	7143/1286/1285	3
hsa04976	Bile secretion	3/34	90/8102	0.00618488	0.122969	0.109244	5243/6344/477	3
hsa05222	Small cell lung cancer	3/34	92/8102	0.00657375	0.122969	0.109244	1286/1285/4616	3
hsa04657	IL-17 signaling pathway	3/34	94/8102	0.00697695	0.122969	0.109244	2354/3725/3727	3
hsa04974	Protein digestion and absorption	3/34	103/8102	0.0089722	0.134278	0.119291	477/1286/1285	3
hsa04510	Focal adhesion	4/34	201/8102	0.00952324	0.134278	0.119291	7143/1286/3725/1285	4
hsa04151	PI3K-Akt signaling pathway	5/34	354/8102	0.0151646	0.167058	0.148413	3164/7143/1286/1285/2252	5
hsa04380	Osteoclast differentiation	3/34	128/8102	0.0161316	0.167058	0.148413	2354/3725/3727	3
hsa04926	Relaxin signaling pathway	3/34	129/8102	0.0164689	0.167058	0.148413	1286/3725/1285	3
hsa04068	FoxO signaling pathway	3/34	131/8102	0.0171554	0.167058	0.148413	10365/4616/5347	3
hsa05030	Cocaine addiction	2/34	49/8102	0.0177721	0.167058	0.148413	2354/3725	2
hsa05224	Breast cancer	3/34	147/8102	0.0232246	0.199521	0.177252	3725/2252/4616	3
hsa05226	Gastric cancer	3/34	149/8102	0.0240557	0.199521	0.177252	5243/2252/4616	3
Enriched pathways in G2
ID	Description	GeneRatio	BgRatio	pvalue	p.adjust	qvalue	geneID	Count
hsa04640	Hematopoietic cell lineage	4/11	99/8102	6.48232e-06	0.000103717	6.14115e-05	930/1380/931/951	4
hsa04662	B cell receptor signaling pathway	3/11	82/8102	0.000155518	0.00124415	0.000736666	930/973/1380	3
hsa04060	Cytokine-cytokine receptor interaction	4/11	295/8102	0.000464002	0.00247468	0.00146527	6363/10563/939/608	4
hsa05340	Primary immunodeficiency	2/11	38/8102	0.00114718	0.00458872	0.00271701	930/973	2
hsa04062	Chemokine signaling pathway	3/11	192/8102	0.00187866	0.0060117	0.00355956	6363/10563/10235	3
hsa04061	Viral protein interaction with cytokine and cytokine receptor	2/11	100/8102	0.00771491	0.0205731	0.0121814	6363/10563	2
hsa05169	Epstein-Barr virus infection	2/11	202/8102	0.0293381	0.0670585	0.0397057	930/1380	2
hsa04672	Intestinal immune network for IgA production	1/11	49/8102	0.0645898	0.12918	0.0764879	608	1
hsa00590	Arachidonic acid metabolism	1/11	61/8102	0.0798181	0.141899	0.0840191	5730	1
hsa04610	Complement and coagulation cascades	1/11	85/8102	0.109601	0.175361	0.103832	1380	1
hsa04064	NF-kappa B signaling pathway	1/11	104/8102	0.132554	0.192806	0.114161	6363	1

## Sheet: S5_GO
Supplementary Table S5. Gene Ontology analyses (GO) of G1 and G2
Molecular functions in G1
ID	Description	GeneRatio	BgRatio	pvalue	p.adjust	qvalue	geneID	Count
GO:0005201	extracellular matrix structural constituent	5/57	158/16969	0.000186122	0.0228941	0.017838	1286/22915/25890/1285/10216	5
GO:0001228	DNA-binding transcription activator activity, RNA polymerase II-specific	7/57	390/16969	0.000315413	0.0228941	0.017838	2354/8013/3164/6943/3725/3727/4929	7
GO:0004879	nuclear receptor activity	3/57	46/16969	0.000492357	0.0228941	0.017838	8013/3164/4929	3
GO:0098531	transcription factor activity, direct ligand regulated sequence-specific DNA binding	3/57	46/16969	0.000492357	0.0228941	0.017838	8013/3164/4929	3
GO:0005178	integrin binding	4/57	113/16969	0.000561129	0.0228941	0.017838	11095/1285/2013/6387	4
GO:0003707	steroid hormone receptor activity	3/57	54/16969	0.000789353	0.026838	0.0209109	8013/3164/4929	3
GO:0035497	cAMP response element binding	2/57	14/16969	0.000983008	0.0286476	0.0223209	8013/3725	2
GO:0008201	heparin binding	4/57	148/16969	0.00153321	0.0364715	0.0284169	11095/9510/25890/2252	4
GO:0043492	ATPase activity, coupled to movement of substances	3/57	69/16969	0.00160904	0.0364715	0.0284169	5243/477/10396	3
GO:0019956	chemokine binding	2/57	23/16969	0.00268047	0.0546816	0.0426054	7538-02-01	2
GO:0005539	glycosaminoglycan binding	4/57	199/16969	0.00446375	0.0784464	0.0611218	11095/9510/25890/2252	4
GO:0019955	cytokine binding	3/57	100/16969	0.00461449	0.0784464	0.0611218	7538/1271/2	3
GO:0000287	magnesium ion binding	4/57	209/16969	0.00530611	0.0832651	0.0648763	10396/5138/5239/5347	4
GO:1901681	sulfur compound binding	4/57	221/16969	0.00645028	0.0865414	0.0674291	11095/9510/25890/2252	4
GO:0019829	cation-transporting ATPase activity	2/57	37/16969	0.0068469	0.0865414	0.0674291	477/10396	2
GO:0022853	active ion transmembrane transporter activity	2/57	38/16969	0.00721179	0.0865414	0.0674291	477/10396	2
GO:0042625	ATPase coupled ion transmembrane transporter activity	2/57	38/16969	0.00721179	0.0865414	0.0674291	477/10396	2
GO:0030020	extracellular matrix structural constituent conferring tensile strength	2/57	41/16969	0.00835808	0.0947249	0.0738053	1286/1285	2
GO:0005044	scavenger receptor activity	2/57	51/16969	0.0127204	0.133449	0.103978	7113/10216	2
GO:0035257	nuclear hormone receptor binding	3/57	147/16969	0.0132501	0.133449	0.103978	6943/3727/4929	3
GO:0004866	endopeptidase inhibitor activity	3/57	149/16969	0.0137374	0.133449	0.103978	1285/6590/2	3
GO:0061135	endopeptidase regulator activity	3/57	154/16969	0.0150003	0.139094	0.108375	1285/6590/2	3
GO:0030414	peptidase inhibitor activity	3/57	157/16969	0.0157886	0.140038	0.109111	1285/6590/2	3
GO:0042626	ATPase activity, coupled to transmembrane movement of substances	2/57	62/16969	0.018428	0.156638	0.122045	477/10396	2
GO:0051427	hormone receptor binding	3/57	170/16969	0.0194716	0.158889	0.123799	6943/3727/4929	3
GO:0015399	primary active transmembrane transporter activity	2/57	68/16969	0.0219171	0.164803	0.128407	477/10396	2
GO:0015405	P-P-bond-hydrolysis-driven transmembrane transporter activity	2/57	68/16969	0.0219171	0.164803	0.128407	477/10396	2
GO:0004867	serine-type endopeptidase inhibitor activity	2/57	73/16969	0.0250168	0.164803	0.128407	6590-02-01	2
GO:0061134	peptidase regulator activity	3/57	192/16969	0.0266999	0.164803	0.128407	1285/6590/2	3
GO:0004896	cytokine receptor activity	2/57	78/16969	0.0282842	0.164803	0.128407	2674/1271	2
GO:0008013	beta-catenin binding	2/57	78/16969	0.0282842	0.164803	0.128407	4929/64321	2
GO:0042562	hormone binding	2/57	81/16969	0.0303225	0.164803	0.128407	6344/477	2
GO:0004012	phospholipid-translocating ATPase activity	1/57	10/16969	0.0330961	0.164803	0.128407	5243	1
GO:0009881	photoreceptor activity	1/57	10/16969	0.0330961	0.164803	0.128407	1408	1
GO:0015114	phosphate ion transmembrane transporter activity	1/57	10/16969	0.0330961	0.164803	0.128407	11095	1
GO:0045236	CXCR chemokine receptor binding	1/57	10/16969	0.0330961	0.164803	0.128407	6387	1
GO:0038024	cargo receptor activity	2/57	85/16969	0.0331285	0.164803	0.128407	7113/10216	2
GO:0004222	metalloendopeptidase activity	2/57	89/16969	0.0360323	0.164803	0.128407	11095/9510	2
GO:0019211	phosphatase activator activity	1/57	11/16969	0.0363459	0.164803	0.128407	23645	1
GO:0030955	potassium ion binding	1/57	11/16969	0.0363459	0.164803	0.128407	477	1
GO:0042623	ATPase activity, coupled	3/57	218/16969	0.0368538	0.164803	0.128407	5243/477/10396	3
GO:0051087	chaperone binding	2/57	91/16969	0.03752	0.164803	0.128407	477/126393	2
GO:0030553	cGMP binding	1/57	12/16969	0.039585	0.164803	0.128407	5138	1
GO:0032036	myosin heavy chain binding	1/57	12/16969	0.039585	0.164803	0.128407	4634	1
GO:0033691	sialic acid binding	1/57	12/16969	0.039585	0.164803	0.128407	6401	1
GO:0042301	phosphate ion binding	1/57	12/16969	0.039585	0.164803	0.128407	5138	1
GO:0047555	3',5'-cyclic-GMP phosphodiesterase activity	1/57	12/16969	0.039585	0.164803	0.128407	5138	1
GO:0070492	oligosaccharide binding	1/57	12/16969	0.039585	0.164803	0.128407	6401	1
GO:0086008	voltage-gated potassium channel activity involved in cardiac muscle cell action potential repolarization	1/57	12/16969	0.039585	0.164803	0.128407	3741	1
GO:0008191	metalloendopeptidase inhibitor activity	1/57	14/16969	0.0460311	0.184124	0.143461	1285	1
GO:0043274	phospholipase binding	1/57	14/16969	0.0460311	0.184124	0.143461	6401	1
GO:0004089	carbonate dehydratase activity	1/57	15/16969	0.0492382	0.185592	0.144605	761	1
GO:0046965	retinoid X receptor binding	1/57	15/16969	0.0492382	0.185592	0.144605	4929	1
GO:0008157	protein phosphatase 1 binding	1/57	16/16969	0.0524347	0.185592	0.144605	23645	1
GO:0031420	alkali metal ion binding	1/57	16/16969	0.0524347	0.185592	0.144605	477	1
GO:0071837	HMG box domain binding	1/57	16/16969	0.0524347	0.185592	0.144605	3725	1
GO:0030246	carbohydrate binding	3/57	252/16969	0.0527072	0.185592	0.144605	1117/6401/10216	3
GO:0015079	potassium ion transmembrane transporter activity	2/57	110/16969	0.0527664	0.185592	0.144605	477/3741	2
GO:0000978	RNA polymerase II proximal promoter sequence-specific DNA binding	4/57	432/16969	0.056957	0.188175	0.146617	8013/6943/3725/5990	4
GO:0016922	nuclear receptor binding	1/57	18/16969	0.058796	0.188175	0.146617	3727	1
GO:0022890	inorganic cation transmembrane transporter activity	4/57	444/16969	0.0617565	0.188175	0.146617	477/10396/3741/5138	4
GO:0050839	cell adhesion molecule binding	4/57	444/16969	0.0617565	0.188175	0.146617	11095/1285/2013/6387	4
GO:0005251	delayed rectifier potassium channel activity	1/57	19/16969	0.0619609	0.188175	0.146617	3741	1
GO:0019838	growth factor binding	2/57	121/16969	0.0624375	0.188175	0.146617	1843/2	2
GO:0000987	proximal promoter sequence-specific DNA binding	4/57	452/16969	0.0650729	0.188175	0.146617	8013/6943/3725/5990	4
GO:0005212	structural constituent of eye lens	1/57	20/16969	0.0651154	0.188175	0.146617	126393	1
GO:0015662	ATPase activity, coupled to transmembrane movement of ions, phosphorylative mechanism	1/57	20/16969	0.0651154	0.188175	0.146617	477	1
GO:0030552	cAMP binding	1/57	20/16969	0.0651154	0.188175	0.146617	5138	1
GO:0016887	ATPase activity	3/57	280/16969	0.0678546	0.188175	0.146617	5243/477/10396	3
GO:0001223	transcription coactivator binding	1/57	21/16969	0.0682594	0.188175	0.146617	8013	1
GO:0001871	pattern binding	1/57	21/16969	0.0682594	0.188175	0.146617	10216	1
GO:0030021	extracellular matrix structural constituent conferring compression resistance	1/57	21/16969	0.0682594	0.188175	0.146617	10216	1
GO:0030247	polysaccharide binding	1/57	21/16969	0.0682594	0.188175	0.146617	10216	1
GO:0051393	alpha-actinin binding	1/57	21/16969	0.0682594	0.188175	0.146617	3741	1
GO:0004112	cyclic-nucleotide phosphodiesterase activity	1/57	22/16969	0.0713931	0.189145	0.147373	5138	1
GO:0004114	3',5'-cyclic-nucleotide phosphodiesterase activity	1/57	22/16969	0.0713931	0.189145	0.147373	5138	1
GO:0051019	mitogen-activated protein kinase binding	1/57	22/16969	0.0713931	0.189145	0.147373	1843	1
GO:0003785	actin monomer binding	1/57	23/16969	0.0745164	0.192422	0.149926	4634	1
GO:0070412	R-SMAD binding	1/57	23/16969	0.0745164	0.192422	0.149926	3725	1
GO:0042974	retinoic acid receptor binding	1/57	24/16969	0.0776294	0.193757	0.150966	4929	1
GO:0008324	cation transmembrane transporter activity	4/57	484/16969	0.0792578	0.193757	0.150966	477/10396/3741/5138	4
GO:0005104	fibroblast growth factor receptor binding	1/57	25/16969	0.0807321	0.193757	0.150966	2252	1
GO:0017091	AU-rich element binding	1/57	25/16969	0.0807321	0.193757	0.150966	7538	1
GO:0035925	mRNA 3'-UTR AU-rich region binding	1/57	25/16969	0.0807321	0.193757	0.150966	7538	1
GO:0071949	FAD binding	1/57	25/16969	0.0807321	0.193757	0.150966	1408	1
GO:0042578	phosphoric ester hydrolase activity	3/57	305/16969	0.0828733	0.196554	0.153146	1843/761/5138	3
GO:0035035	histone acetyltransferase binding	1/57	26/16969	0.0838245	0.196554	0.153146	8013	1
GO:0046982	protein heterodimerization activity	4/57	497/16969	0.0854322	0.198047	0.154309	3164/3725/4929/64321	4
GO:0043425	bHLH transcription factor binding	1/57	27/16969	0.0869067	0.198094	0.154346	6943	1
GO:0008083	growth factor activity	2/57	147/16969	0.0873946	0.198094	0.154346	2252/6387	2
Molecular functions in G2
ID	Description	GeneRatio	BgRatio	pvalue	p.adjust	qvalue	geneID	Count
GO:0048020	CCR chemokine receptor binding	2/13	26/16969	0.000174267	0.00535548	0.00232847	6363/10563	2
GO:0008009	chemokine activity	2/13	30/16969	0.000232847	0.00535548	0.00232847	6363/10563	2
GO:0042379	chemokine receptor binding	2/13	47/16969	0.000574403	0.00880751	0.00382935	6363/10563	2
GO:0005125	cytokine activity	2/13	154/16969	0.0059773	0.0524888	0.0228212	6363/10563	2
GO:0045236	CXCR chemokine receptor binding	1/13	10/16969	0.00763669	0.0524888	0.0228212	10563	1
GO:0061134	peptidase regulator activity	2/13	192/16969	0.00915179	0.0524888	0.0228212	939/4118	2
GO:0019992	diacylglycerol binding	1/13	12/16969	0.00915755	0.0524888	0.0228212	10235	1
GO:0001664	G protein-coupled receptor binding	2/13	205/16969	0.0103782	0.0524888	0.0228212	6363/10563	2
GO:0005126	cytokine receptor binding	2/13	210/16969	0.0108684	0.0524888	0.0228212	6363/10563	2
GO:0023026	MHC class II protein complex binding	1/13	16/16969	0.0121928	0.0524888	0.0228212	931	1
GO:0016505	peptidase activator activity involved in apoptotic process	1/13	19/16969	0.0144636	0.0524888	0.0228212	4118	1
GO:0043027	cysteine-type endopeptidase inhibitor activity involved in apoptotic process	1/13	19/16969	0.0144636	0.0524888	0.0228212	939	1
GO:0001848	complement binding	1/13	20/16969	0.0152195	0.0524888	0.0228212	1380	1
GO:0017134	fibroblast growth factor binding	1/13	21/16969	0.0159748	0.0524888	0.0228212	10563	1
GO:0019865	immunoglobulin binding	1/13	23/16969	0.0174839	0.0536173	0.0233119	931	1
GO:0023023	MHC protein complex binding	1/13	25/16969	0.0189908	0.0545987	0.0237385	931	1
GO:0005504	fatty acid binding	1/13	28/16969	0.0212472	0.0562179	0.0244425	5730	1
GO:0005154	epidermal growth factor receptor binding	1/13	29/16969	0.0219983	0.0562179	0.0244425	931	1
GO:0005501	retinoid binding	1/13	35/16969	0.0264935	0.0569582	0.0247644	5730	1
GO:0016504	peptidase activator activity	1/13	36/16969	0.0272409	0.0569582	0.0247644	4118	1
GO:0019840	isoprenoid binding	1/13	36/16969	0.0272409	0.0569582	0.0247644	5730	1
GO:0043028	cysteine-type endopeptidase regulator activity involved in apoptotic process	1/13	36/16969	0.0272409	0.0569582	0.0247644	939	1
GO:0016860	intramolecular oxidoreductase activity	1/13	38/16969	0.028734	0.0574679	0.0249861	5730	1
GO:0048018	receptor ligand activity	2/13	397/16969	0.035917	0.068841	0.0299309	6363/10563	2
GO:0004869	cysteine-type endopeptidase inhibitor activity	1/13	53/16969	0.039865	0.0719654	0.0312893	939	1
GO:0030545	receptor regulator activity	2/13	425/16969	0.0406761	0.0719654	0.0312893	6363/10563	2
GO:0033293	monocarboxylic acid binding	1/13	59/16969	0.0442844	0.0754475	0.0328032	5730	1
GO:0001618	virus receptor activity	1/13	74/16969	0.0552508	0.0876391	0.038104	1380	1
GO:0104005	hijacked molecular function	1/13	74/16969	0.0552508	0.0876391	0.038104	1380	1
GO:0019838	growth factor binding	1/13	121/16969	0.0888644	0.128753	0.0559797	10563	1
GO:0070851	growth factor receptor binding	1/13	121/16969	0.0888644	0.128753	0.0559797	931	1
GO:0016853	isomerase activity	1/13	122/16969	0.0895674	0.128753	0.0559797	5730	1
GO:0008201	heparin binding	1/13	148/16969	0.107672	0.145489	0.0632559	10563	1
GO:0004866	endopeptidase inhibitor activity	1/13	149/16969	0.108361	0.145489	0.0632559	939	1
GO:0061135	endopeptidase regulator activity	1/13	154/16969	0.111802	0.145489	0.0632559	939	1
GO:0030414	peptidase inhibitor activity	1/13	157/16969	0.113861	0.145489	0.0632559	939	1
GO:0031406	carboxylic acid binding	1/13	176/16969	0.126796	0.155126	0.0674462	5730	1
GO:0043177	organic acid binding	1/13	178/16969	0.128148	0.155126	0.0674462	5730	1
GO:0005085	guanyl-nucleotide exchange factor activity	1/13	196/16969	0.140224	0.163555	0.071111	10235	1
GO:0005539	glycosaminoglycan binding	1/13	199/16969	0.142222	0.163555	0.071111	10563	1
GO:1901681	sulfur compound binding	1/13	221/16969	0.156741	0.175856	0.0764592	10563	1
GO:0030246	carbohydrate binding	1/13	252/16969	0.176816	0.193655	0.0841979	969	1

## Sheet: S6_GSEA
Supplementary Table S6. Gene set enrichment analysis (GSEA) of high TMEscore group and low TMEscore group
GSEA analysis in high TMEscore group
NAME	SIZE	ES	NES	NOM p-val	FDR q-val	FWER p-val	RANK AT MAX	LEADING EDGE
HALLMARK_MYC_TARGETS_V1	185	0.668073	2.28417	0	0.000551724	0.001	2381	tags=71%, list=23%, signal=90%
HALLMARK_MTORC1_SIGNALING	188	0.558431	2.08127	0.00200803	0.00530884	0.011	2024	tags=59%, list=20%, signal=72%
HALLMARK_MYC_TARGETS_V2	57	0.719708	2.07569	0.00419287	0.0037059	0.012	2023	tags=84%, list=20%, signal=104%
HALLMARK_G2M_CHECKPOINT	185	0.75599	1.99681	0	0.00486412	0.021	532	tags=45%, list=5%, signal=47%
HALLMARK_UNFOLDED_PROTEIN_RESPONSE	100	0.472744	1.99434	0	0.00407953	0.021	2785	tags=55%, list=27%, signal=75%
HALLMARK_E2F_TARGETS	180	0.784791	1.95057	0	0.00421455	0.027	901	tags=58%, list=9%, signal=63%
HALLMARK_OXIDATIVE_PHOSPHORYLATION	180	0.462937	1.82985	0.0367347	0.0111768	0.089	2953	tags=58%, list=29%, signal=80%
HALLMARK_GLYCOLYSIS	177	0.480456	1.79165	0.00200401	0.0140503	0.122	1551	tags=39%, list=15%, signal=45%
HALLMARK_DNA_REPAIR	129	0.443644	1.78012	0.0123457	0.0139321	0.133	2473	tags=48%, list=24%, signal=62%
HALLMARK_MITOTIC_SPINDLE	176	0.457112	1.35781	0.144	0.199685	0.774	267	tags=17%, list=3%, signal=17%
HALLMARK_SPERMATOGENESIS	98	0.405747	1.2299	0.235741	0.301712	0.885	1417	tags=34%, list=14%, signal=39%
HALLMARK_REACTIVE_OXYGEN_SPECIES_PATHWAY	42	0.317229	1.05785	0.386454	0.476865	0.957	1306	tags=26%, list=13%, signal=30%
HALLMARK_PROTEIN_SECRETION	93	0.234644	0.922099	0.55102	0.6253	0.978	3100	tags=42%, list=30%, signal=59%
HALLMARK_UV_RESPONSE_UP	147	0.205684	0.908369	0.632411	0.601432	0.981	1259	tags=21%, list=12%, signal=24%
HALLMARK_CHOLESTEROL_HOMEOSTASIS	59	0.267444	0.882385	0.625793	0.597737	0.983	1700	tags=27%, list=16%, signal=32%
HALLMARK_ESTROGEN_RESPONSE_LATE	189	0.201705	0.76843	0.91833	0.706698	0.994	1688	tags=25%, list=16%, signal=29%
GSEA analysis in low TMEscore group
NAME	SIZE	ES	NES	NOM p-val	FDR q-val	FWER p-val	RANK AT MAX	LEADING EDGE
HALLMARK_ALLOGRAFT_REJECTION	188	-0.632318	-1.74619	0.0278373	0.434891	0.201	2372	tags=59%, list=23%, signal=75%
HALLMARK_COMPLEMENT	175	-0.513374	-1.7364	0.00647948	0.23053	0.212	1893	tags=30%, list=18%, signal=36%
HALLMARK_INFLAMMATORY_RESPONSE	185	-0.584801	-1.69373	0.0266393	0.212875	0.266	2368	tags=49%, list=23%, signal=63%
HALLMARK_MYOGENESIS	178	-0.511489	-1.68233	0.00646552	0.172506	0.285	2230	tags=39%, list=22%, signal=49%
HALLMARK_IL6_JAK_STAT3_SIGNALING	86	-0.560689	-1.64457	0.0329218	0.180933	0.351	2192	tags=44%, list=21%, signal=56%
HALLMARK_IL2_STAT5_SIGNALING	167	-0.479572	-1.58955	0.0270833	0.211579	0.436	2441	tags=40%, list=24%, signal=52%
HALLMARK_KRAS_SIGNALING_UP	179	-0.506684	-1.573	0.0276596	0.200659	0.467	2898	tags=50%, list=28%, signal=68%
HALLMARK_BILE_ACID_METABOLISM	93	-0.451374	-1.55529	0.0232558	0.196317	0.496	1998	tags=29%, list=19%, signal=36%
HALLMARK_COAGULATION	121	-0.476522	-1.53021	0.0281996	0.203715	0.542	2978	tags=43%, list=29%, signal=60%
HALLMARK_KRAS_SIGNALING_DN	160	-0.446929	-1.51066	0.00668151	0.203046	0.565	3078	tags=45%, list=30%, signal=63%
HALLMARK_APICAL_JUNCTION	168	-0.441817	-1.50315	0.0489796	0.190939	0.577	2010	tags=27%, list=19%, signal=33%
HALLMARK_UV_RESPONSE_DN	129	-0.476565	-1.43543	0.0826613	0.242359	0.665	3312	tags=45%, list=32%, signal=65%
HALLMARK_APICAL_SURFACE	32	-0.479078	-1.43425	0.0585683	0.224727	0.666	1905	tags=38%, list=18%, signal=46%
HALLMARK_INTERFERON_GAMMA_RESPONSE	172	-0.496237	-1.42277	0.154321	0.223115	0.694	2913	tags=45%, list=28%, signal=61%
HALLMARK_APOPTOSIS	149	-0.372501	-1.3831	0.112971	0.250515	0.739	2862	tags=36%, list=28%, signal=49%
HALLMARK_HEDGEHOG_SIGNALING	31	-0.487346	-1.28238	0.167339	0.355113	0.838	2200	tags=35%, list=21%, signal=45%
HALLMARK_XENOBIOTIC_METABOLISM	171	-0.3373	-1.25164	0.184615	0.375347	0.854	2330	tags=28%, list=23%, signal=36%
HALLMARK_TNFA_SIGNALING_VIA_NFKB	189	-0.421721	-1.24757	0.246888	0.359388	0.855	3113	tags=43%, list=30%, signal=60%
HALLMARK_INTERFERON_ALPHA_RESPONSE	78	-0.45762	-1.18367	0.33691	0.421576	0.884	4370	tags=68%, list=42%, signal=117%
HALLMARK_PANCREAS_BETA_CELLS	33	-0.417081	-1.16878	0.252723	0.418955	0.889	3415	tags=42%, list=33%, signal=63%
HALLMARK_P53_PATHWAY	186	-0.304414	-1.15575	0.240246	0.416769	0.901	3055	tags=35%, list=30%, signal=49%
HALLMARK_TGF_BETA_SIGNALING	51	-0.372249	-1.14771	0.34308	0.409193	0.903	3045	tags=31%, list=30%, signal=44%
HALLMARK_ADIPOGENESIS	163	-0.265005	-1.13796	0.286275	0.403567	0.908	1799	tags=17%, list=17%, signal=20%
HALLMARK_HEME_METABOLISM	169	-0.271464	-1.12229	0.264646	0.407607	0.916	2555	tags=25%, list=25%, signal=33%
HALLMARK_PI3K_AKT_MTOR_SIGNALING	94	-0.254929	-1.08581	0.368526	0.440055	0.93	1237	tags=13%, list=12%, signal=14%
HALLMARK_EPITHELIAL_MESENCHYMAL_TRANSITION	184	-0.406083	-1.07412	0.410309	0.44124	0.933	2951	tags=39%, list=29%, signal=53%
HALLMARK_ANGIOGENESIS	33	-0.393021	-1.0565	0.417012	0.44764	0.937	2414	tags=33%, list=23%, signal=43%
HALLMARK_NOTCH_SIGNALING	29	-0.368465	-1.05226	0.415058	0.435397	0.939	3572	tags=45%, list=35%, signal=68%
HALLMARK_WNT_BETA_CATENIN_SIGNALING	38	-0.341796	-1.02403	0.442913	0.451869	0.946	1063	tags=16%, list=10%, signal=18%
HALLMARK_ESTROGEN_RESPONSE_EARLY	186	-0.295076	-1.02104	0.424742	0.440424	0.946	2181	tags=23%, list=21%, signal=28%
HALLMARK_PEROXISOME	92	-0.245043	-1.00736	0.425447	0.43995	0.951	3037	tags=27%, list=29%, signal=38%
HALLMARK_ANDROGEN_RESPONSE	89	-0.231135	-0.837488	0.672131	0.650207	0.98	2078	tags=19%, list=20%, signal=24%
HALLMARK_HYPOXIA	176	-0.190723	-0.695099	0.892783	0.823815	0.993	2186	tags=19%, list=21%, signal=23%
HALLMARK_FATTY_ACID_METABOLISM	137	-0.150639	-0.594824	0.934911	0.899449	0.996	1740	tags=11%, list=17%, signal=13%
